# Supplementary material for: Single-cell analysis of EphA clustering phenotypes to probe cancer cell heterogeneity
Source: Commun Biol. 2020 Aug 6;3:429. doi: 10.1038/s42003-020-01136-4 (PMC7411022; doi:10.1038/s42003-020-01136-4)
Supplement: Supplementary file 4 — Supplementary Data 1 [file 42003_2020_1136_MOESM4_ESM.xlsx]

## Sheet: Fig 3a
PEO1	HeyA8
231.469	751.717
32.2297	283.039
31.2592	149.636
165.784	310.865
27.7141	183.013
59.7196	227.307
8.44104	297.754
19.692	989.436
23.084	1011.18
23.1369	858.75
18.8181	792.964
22.456	315.012
18.6594	593.796
15.7984	2088.47
22.2413	523.879
25.278	1597.51
32.6782	1488.9
20.1915	503.294
27.1083	797.606
18.5977	2360.47
17.7071	2616.04
18.6074	1180.08
14.7743	1969.61
24.7674	463.223
14.2706	911.021
20.8396	528.234
22.7813	1413.87
24.3157	2072.51
17.722	2389.66
45.6153	668.456
28.9673	2255.89
17.7247	1301.96
19.5113	1388.76
18.0868	1984.7
17.4881	397.139
12.905	898.638
26.7179	808.103
27.2902	1684.11
12.9674	2224.38
10.393	977.356
9.83131	2820.1
13.7184	1736.28
16.233	1441.6
28.1505	5894.33
19.9914	1400.61
17.508	1754.72
21.2352	3797.91
27.8182	2519.59
32.1174	2245.29
15.7093	2751.99
24.399	1167.55
19.3371	3110.81
13.3731	3523.21
18.1515	2721.76
31.9537	3372.22
29.9591	1029.74
19.8669	1125.08
31.354	653.107
22.956	756.651
20.8317	421.694
27.2761	1642.2
24.7162	2428.58
36.6099	6316.98
22.497	661.026
17.6606	2545.06
19.0371	1074.06
14.5986	1242.57
10.4622	990.31
18.4201	636.501
20.3452	2693.04
21.1098	816.854
14.5067	1458.77
12.4446	1084.76
21.5118	1553.97
19.7828	724.438
25.5437	650.601
14.4287	661.445
15.5696	1266.89
26.7192	2276.49
12.6609	2052.49
12.9557	2347
18.8435	574.616
11.0046	564.542
18.217	3037.24
14.5748	1657.36
16.2038	2443.36
48.72	963.063
41.5149	810.131
26.3094	2339.84
168.82	609.54
158.093	3350.15
30.5634	1497.76
101.002	2678.25
29.4635	710.513
180.879	2045.99
411.891	1146.2
396.529	1680.55
26.4483	3908.16
31.9507	920.713
41.1323	903.347
14.4982	3698.22
25.7796	1766.63
90.9599	1353.26
53.4723	3989.04
185.237	1445.84
22.1848	2328.94
29.9815	1076.55
21.0165	1614.22
47.295	3207.47
38.55	1626.36
26.1841	2289.26
89.443	1382.37
19.3815	3098.04
1092.82	2765.62
346.482	3380.41
37.3279	406.97
19.6258	551.219
85.0208	562.452
18.4132	619.98
15.9624	1124.02
22.6347	1336.31
21.1498	2541.34
17.3137	1322.33
59.8807	902.612
96.2583	595.837
244.357	696.568
35.3214	1296.54
29.2294	531.458
40.0093	1145.92
26.8761	684.891
75.576	1460.6
287.116	824.725
109.047	458.901
86.0654	1686.49
70.3051	1650.95
45.3907	1454.55
23.7332	1004.63
58.611	1693.99
49.1173	1876.1
26.3885	4945.26
148.863	5872.81
95.5318	2041.83
190.215	1045.65
29.2825	2380.37
18.7854	2314.13
65.5525	4246.44
119.924	5178.93
18.8193	12048.8
14.8371	3719.21
22.8869	4339.12
25.2621	2462.69
13.4599	4213.37
55.4391	2090.41
442.926	2308.47
29.6831	3210.08
45.0714	2342.31
116.617	4336.82
11.7664	1667.53
42.2502	4684.9
30.5338	1559.78
34.9539	6649.16
364.531	758.159
18.9779	11811.2
298.107	1898.65
130.611	1652.47
219.285	4898.06
20.0321	1464.09
15.1814	2580.41
19.3047	3025.68
149.437	4525.81
185.947	6255.65
20.2314	873.992
21.5872	471.647
21.1262	601.42
203.383	812.373
47.1498	899.487
483.507	1020.16
751.9	1631.4
53.6794	1825.78
17.3594	190.032
18.716	575.302
23.4171	7516.52
201.956	4891.63
14.1298	11932
134.346	1980.01
61.7122	11552.9
354.548	11749.3
62.7486	2647.41
61.4003	774.017
21.2307	556.173
32.7917	4703.45
15.3102	3517.45
15.8985	1366.41
117.823	1860.48
16.5446	6842.24
13.0841	653.973
23.292	2335.62
230.814	673.73
63.6348	355.429
133.669	7442.72
106.486	829.763
13.8032	3052.81
16.0383	2868.34
14.4445	3411.16
15.4451	77.2203
13.2212	40.8849
134.665	466.983
442.751	9402.84
458.403	1733.5
49.6254	1783.33
39.3448	1468.49
142.299	737.366
103.83	6298.81
791.315	4232.56
327.352	2591.2
147.135	1219.49
713.54	3126.9
525.585	5673.91
475.269	1143.01
429.952	2724.82
675.653	1586.4
258.169	6414.65
45.1364	2530.94
46.1622	1243.57
213.914	1544.49
428.896	1359.94
349.761	411.883
878.959	1774.97
2253.1	847.535
32.0666	681.98
77.8821	3155.62
255.704	2354
469.887	2246.01
276.269	441.061
370.874	246.492
34.7207	752.056
303.013	2966.83
637.005	3711.39
16.142	979.095
1107.31	761.877
410.416	3116.01
444.923	430.606
372.658	5540.05
463.443	2984.64
250.696	3940.47
1158.18	4679.28
640.517	7214.98
402.486	2987.25
90.4967	3154.44
62.3274	1692.43
646	411.348
1423.59	1050.96
333.115	3962.57
60.0137	16074.2
27.8779	1382.43
93.581	5579.93
22.9642	10768.5
73.9625	5560.64
214.964	188.264
2425.75	3099.29
407.726	1674.98
182.48	1844.95
391.358	7406.21
82.5512	7063.54
24.4982	6828.86
148.135	4543.15
116.346	2020.27
178.925	9441.84
358.732	6659.47
376.732	4299.82
147.79	1627.39
17.5244	99.2776
60.1627	1293.31
1192.06	7724.2
120.105	3006.73
392.644	2709.8
953.417	6443.09
467.698	2227.43
2003.43	2516.38
290.423	4040.98
149.794	1967.79
27.0613	918.992
217.615	4567.19
751.746	2752.9
225.214	6990.35
858	2272.32
35.7392	227.869
29.3011	2209.03
28.2096	194.08
782.3	2528.99
241.957	1208.17
20.2017	1447.41
843.475	5693.88
307.213	1295.49
233.615	1806.75
198.805	2577.62
869.824	1332.88
528.174	2605.78
291.458	3246.22
372.847	1119.4
370.027	5476.66
84.8161	18012.1
326.602	4504.64
447.931	2633.8
626.38	807.954
232.969	1852.37
340.29	7020.19
129.073	12782.8
647.986	3702.92
539.563	1382.66
91.7395	3354.13
85.8555	1824.01
72.7681	1590.61
113.683	984.769
201.064	1174.77
92.4515	9194.19
308.022	7764.44
65.5007	1694.19
162.656	8229.74
149.784	1668.78
492.308	7854.76
298.273	11826.8
256.346	1746.22
415.872	3323.86
323.596	2465.93
498.733	700.763
208.996	207.501
127.248	1358.27
1107.41	4819.33
431.441	5851.62
594.712	7968.4
278.726	3039.21
287.388	4864.33
418.164	4742.23
345.891	1800.29
168.029	3717.49
233.413	2633.08
110.895	1909.2
268.052	6125.1
682.809	1587.82
189.893	822.36
348.248	7338.58
793.731	5958.75
218.11	2596.86
83.1924	2680.15
574.275	4147.94
1084.21	3522.76
142.221	495.018
316.495	823.816
431.195	909.387
41.9742	815.805
66.1395	3814.75
434.49	3270.72
262.779	3798.91
63.1932
71.0187
36.53
65.0391
389.487
94.0711
418.543
387.052
373.299
472.708
71.8324
382.363
208.941
124.671
82.9852
66.292
80.7637
215.059
623.856
658.062
374.077
198.393
60.408
81.2526
62.7111
282.935
319.828
804.849
526.081
183.649
120.433
351.47
388.976
53.709
211.143
669.229
51.3001
137.413
143.012
149.73
94.8574
113.143
90.2063
82.3023
262.987
278.041
153.682
126.397
163.03
115.927
162.015
122.087
1907.17
570.726
584.573
789.979
362.197
942.357
515.61
102.67
883.396
350.386
498.294
214.673
199.179
248.727
125.183
648.111
439.834
217.655
87.1714
101.241
501
600.687
563.669
444.716
66.8621
210.422
56.013
349.96
260.321
327.99
145.062
964.131
407.751
72.037
781.586
569.458
469.804
471.785
162.882
157.268
2044.9
32.4588
200.98
340.661
131.577
218.257
255.391
63.3414
51.8173
249.155
35.9925
66.5345
68.033
121.044
50.2686
113.407
195.984
629.614
1581.13
1333.02
2179.89
616.09
858.967
1193.88
213.076
452.042
274.337
1123.77
205.328
77.084
49.3085
86.0298
381.502
325.01
214.115
112.496
83.0731
545.404
218.127
63.7854
918.066
385.636
189.801
354.788
192.532
250.249
159.733
571.061
565.763
70.9958
302.123
419.343
145.343
167.89
1094.43
210.301
1526.07
170.895
145.01
240.732
485.875
164.415
964.186
662.664
839.952
569.953
162.726
851.282
307.42
210.855
560.632
78.0586
387.664
1082.92
357.434
63.3336
1880.59
411.604
608.795
1661.2
156.638
335.758
75.6446
1862.1
550.865
1815.53
1100.16
203.888
245.219
472.994
136.301
332.177
356.91
604.194
1084.86
587.383
447.883
1065.41
566.931
1763.43
246.125
222.961
275.74
2061.29
1096.53
991.87
197.21
880.467
529.311
1716.22
1117.57
475.502
765.865
1431.91
254.056
435.241
131.06
901.313
651.191
329.385
741.204
192.896
355.624
299.026
162.997
390.508
478.901
162.877
717.162
181.372
155.241
243.833
207.265
399.146
1397.31
214.828
3070.09
489.572
190.851
204.034
189.93
3468.29
139.071
942.471
329.883
1701.76
66.8472
322.512
11059.4
619.557
616.081
1037.27
225.798
974.412
353.798
645.828
79.7768
703.924
1201.32
453.542
833.308
1683.32
595.287
1018.82
365.662
567.045
739.044
216.077
620.031
1006.11
75.8139
94.6029
822.494
295.368
775.404
168.858
1860.85
180.073
671.555
422.336
1473.37
76.2026
103.878
2274.77
3058.71
85.9288
1588.89
443.423
693.657
466.718
613.699
383.596
801.661
290.729
164.615
513.137
190.673
603.775
512.204
180.006
548.586
260.989
207.409
585.407
327.276
680.618
134.459
37.7144
311.809
1256.84
386.51
114.7
689.709
894.382
450.003
1597.92
625.067
276.904
87.5983
293.466
629.564
395.753

## Sheet: Fig 3b Top
Chip 1	Chip 2	Chip 3	Chip 4	Chip 5	Chip 6
747.334	209.526	2379.6	463.855	275.975	536.011
324.705	550.109	820.557	93.3753	258.221	486.584
275.961	158.074	1196.2	261.492	760.862	861.492
726.809	479.132	2802.37	203.66	466.317	840.723
425.973	236.599	701.912	731.713	318.699	1082.52
393.67	308.57	419.477	636.111	1151.48	1125.7
1133.59	189.317	1438.87	332.36	270.67	382.111
933.839	1048.4	453.014	269.024	484.92	629.136
773.169	833.413	2322.99	417.559	371.344	258.548
527.593	644.637	308.609	260.276	534.663	544.989
701.726	696.652	916.374	403.989	267.023	792.298
608.822	338.134	842.544	785.274	736.911	169.835
518.259	313.038	1555.35	515.75	96.0741	400.512
368.593	456.413	3378.27	738.464	535.214	270.535
979.395	276.647	734.651	717.518	727.388	257.898
857.848	254.208	928.766	262.673	649.804	1226.82
1319.52	309.68	1852.61	405.558	684.863	456.424
355.377	174.305	1387.33	148.312	500.325	316.743
609.635	186.806	1019.22	405.551	1587.18	144.986
881.99	711.765	1547.5	243.727	332.774	560.521
157.259	575.756	2471.87	481.437	1873.89	253.452
204.567	1798.77	1174.64	188.253	503.09	213.282
657.44	1144.04	1454.95	545.804	1961.24	667.099
488.616	455.862	3356.93	476.582	850.463	238.82
700.116	240.382	1997.72	505.707	744.203	717.611
437.414	150.098	3577.07	944.801	569.888	403.735
898.342	222.572	4652.94	478.248	318.558	811.794
190.619	512.258	648.501	595.255	737.949	154.561
630.293	384.402	316.008	335.839	1072.81	457.603
1465.95	269.94	948.652	610.164	245.297	224.305
840.277	262.72	470.698	336.413	133.177	786.227
1276.37	921.534	400.49	313.46	157.659	595.64
460.168	760.435	681.201	1513.3	61.7527	461.877
607.464	481.564	285.292	697.96	249.214	232.217
923.877	515.101	924.391	898.495	857.489	551.026
1204.8	499.176	1044.69	387.264	468.589	672.835
648.365	431.136	891.273	979.053	429.217	474.952
880	901.979	840.071	521.831	219.952	358.901
760.109	783.8	1348.37	146.302	418.747	109.034
1485.5	419.116	1628.26	266.535	636.428	936.716
494.158	139.516	789.54	913.272	355.858	178.532
1603.34	277.052	300.747	358.671	486.269	130.093
501.764	345.897	1483.06	419.041	215.597	828.827
405.221	696.662	1668.04	904.777	575.236	313.487
914.76	417.628	1672.99	462.09	322.541	461.034
422.741	494.788	1538.54	732.673	709.589	243.267
2623.07	138.958	504.667	1074.28	1923.5	523.902
925.171	165.584	1398.16	222.833	343.676	274.221
333.857	281.719	409.615	435.688	152.296	387.696
1139.63	204.384	1385.6	901.7	50.1197	385.854
1233.78	1226.35	249.891	353.92	200.22	145.826
2128.31	607.907	570.978	335.084	201.557	78.4698
757.196	457.269	1357.69	149.522	1448.97	98.676
1507.66	518.726	2371.32	536.272	570.586	266.456
2799.89	462.218	3192.72	378.272	1718.14	545.93
1474.73	2172.03	746.324	214.459	1252.12	206.043
1381.41	417.443	276.444	409.263	678.038	622.476
48.7285	381.502	735.249	320.231	509.307	493.759
423.761	784.403	1156.99	348.182	764.268	769.576
574.814	1545.99	94.3577	371.092	699.958	272.948
279.232	826.339	1656.67	186.655	687.26	642.204
310.149	606.621	2351.29	206.913	722.24	192.714
1095.28	888.936	3026.5	95.8801	1035.7	258.987
472.371	763.635	1660.57	72.607	466.155	947.426
266.736	410.063	2945.31	228.456	1395.66	995.817
273.348	155.364	3624.75	176.304	361.08	470.224
212.245	344.538	894.447	178.578	499.609	138.183
198.009		1440.83	307.339	402.706	925.38
2142.95		3757.53	226.77	324.975	388.943
911.94		1382.62	605.348	385.058	199.457
746.251		1005.87	491.799		301.697
832.715		28.8362	453.072		319.322
487.788		758.361	351.142		369.148
413.431		1344.56	308.282		681.857
115.98		1979.81	468.584		131.224
1153.91		605.388	833.454		591.543
357.771		2029.4	534.831		80.8104
170.09		372.622	659.256		93.268
578.921		1028.06	489.164		290.878
281.682		1098.86	826.463		250.284
367.176		971.96	156.821		217.62
451.916		2509.02	469.223		429.91
454.615		1610.24	848.587		677.1
472.632		4185.19	343.003		198.816
432.523		2793.6	381.102		297.283
245.291		3912.92	475.179		281.319
293.968		3875.81	213.064		739.57
342.043		2013.13			2061.16
341.656		2539.95
442.491		1569.08
366.182		2572.05
889.848		4093.35
506.855		1313.64
61.4476		942.798
580.193		1804.9
372.223		1356.12
1184.4		3373.48
1261.49		1941.3
265.08		1816.49
667.118		887.639
469.527		1315.59
1273.14		107.034
915.423		2497.38
870.242		1170.7
407.382		2539.19
503.533		1706.77
551.141		676.857
1001.43		562.01
515.798		93.1751
371.278		1902.87
		1539.31
		3051.93
		902.863
		594.436
		455.671
		1338.73
		585.666
		8737.7
		3733.39
		3847.49
		4139.73
		759.693
		881.245
		1296.57
		5459.78
		2174.62
		1932.12
		3243.64
		789.369
		1743.17
		1067.96
		4206.27
		5407.69
		1464.22
		1842.68
		3330.47
		998.673
		1856.05
		1958.92
		1867.76
		3636.51
		1127.37
		515.855
		3063.04
		1767.11
		3757.55
		4987.15
		2276.57
		1096.05
		1763.82
		1029.36
		1749.17
		814.485

## Sheet: Fig 3b Bottom
Chip 1	Chip 2	Chip 3	Chip 4	Chip 5	Chip 6
819.935	382.265	1412.63	333.182	350.066	1607.51
696.377	372.699	140.95	151.188	602.037	444.804
117.516	489.476	190.427	416.091	1375.04	323.64
2120.19	827.029	387.356	643.676	414.562	884.345
686.742	621.281	1311.51	565.767	335.226	392.392
21.5462	898.194	561.434	262.011	250.98	1973.48
250.547	1201.02	792.913	157.532	523.527	815.057
961.641	1313.65	2626.91	405.64	452.192	397.582
31.5163	889.212	687.681	597.125	338.704	785.595
117.402	739.705	3108.93	251.924	267.604	1002.6
244.16	392.326	1780.93	279.756	250.798	1131.91
1181.24	454.888	1307.2	314.762	247.182	1008.93
60.9381	228.765	916.129	175.982	343.312	733.2
748.12	472.633	661.283	652.389	1006.48	138.163
131.986	645.442	5907.57	239.979	947.133	850.524
40.8027	258.294	1548.98	444.101	653.745	486.467
880.713	457.107	3027.9	423.05	439.991	61.7244
692.688	369.288	1412.51	265.558	556.55	177.075
176.721	823.691	1155.25	146.339	524.787	91.9195
124.317	456.703	667.488	258.903	723.284	197.969
60.1517	68.7005	1911.55	159.232	846.906	272.15
206.879	365.864	621.163	199.552	403.07	96.5764
602.057	205.293	3476.57	623.801	319.219	133.726
868.483	145.104	1023.97	711.658	568.15	210.338
1227.22	290.586	418.648	390.159	554.263	133.398
694.391	585.591	4723.91	678.442	388.276	538.754
638.592	752.527	727.533	589.982	654.229	1377.05
892.201	544.193	1143.93	551.379	836.04	665.945
247.866	492.827	977.516	223.636	714.243	570.803
1380.81	450.51	1809.77	189.349	387.108	494.417
566.166	769.471	1022.5	236.678	455.978	586.214
594.065	207.161	799.836	410.068	697.298	493.613
422.128	178.187	1711.5	207.621	176.436	507.874
530.963	60.9785	731.66	330.015	292.613	935.736
465.842	276.57	4267.9	318.008	736.174	615.721
384.229	187.906	1548.53	172.371	462.173	269.755
510.855	645.581	2796.52	170.818	438.142	435.772
132.159	652.161	277.214	183.777	644.065	498.381
746.72	543.703	367.324	275.543	583.232	505.54
935.368	203.065	3275.85	158.35	375.685	583.289
267.55	127.906	664.277	104.968	547.854	264.759
411.287	106.123	1113.06	48.2779	599.039	257.782
960.837	570.201	2179.52	319.638	419.303	705.195
345.229	298.629	802.017	223.683	317.317	262.453
2723.81	242.743	1229.13	251.498	356.001	49.4243
710.508	590.61	975.035	192.484	544.309	502.562
498.016	40.6889	701.105	524.847	87.2263	505.469
945.328	408.176	2470.42	263.015	296.133	655.482
476.836	1136.03	2047.55	295.425	972.019	354.548
188.536	1283.21	2140.34	173.583	376.738	81.4978
129.411	723.339	995.643	204.782	315.091	223.892
571.582	175.672	914.329	270.746	263.761	158.956
358.402	131.339	1422.3	726.946	259.76	400.184
581.222	721.75	680.154	722.696	300.732	119.888
438.293	533.612	829.019	550.605	736.355	240.641
1553.34	376.685	970.41	245.405	760.752	99.0585
678.226	147.544	1848.49	978.951	216.663	165.486
464.639	70.1694	783.104	735.299	304.476	120.235
364.6	219.859	2075.87	453.238	382.036	222.06
3355.92	664.288	817.673	199.806	203.727	131.46
545.524	370.927	1858.03	88.5202	64.3854	229.099
2154.48	580.556	445.667	260.101	326.926	240.788
1586.62	555.097	2095.89	322.668	211.369	265.608
359.918	952.166	967.933	429.357		1126.63
306.375	781.412	2330.37	434.421		727.549
119.548	482.739	3379.82	255.983		597.869
174.479	269.187	1100.04	472.14		1221.73
291.132	458.088	1319.73	604.964		465.404
415.252	561.619	1225.9	424.016		701.968
137.871	582.046	331.504	575.49		1562.47
204.99	1347.46	32.9993	423.743		1303.09
289.199	231.606	556.304	301.832		174.106
302.446	763.683	688.38	741.132		232.78
84.7018	1405.46	514.852	209.923		178.733
336.256	1521.05	269.884	509.496		81.2603
510.055	756.333	1225.88	205.073		543.981
937.523	733.065	2406.59	300.818		151.143
1240.3	747.209	1600.87	448.844		310.791
807.416	534.84	3497.5	248.851		296.493
2114.83	923.336	1489.61	283.029		283.102
970.482	911.888	518.666	252.508		146.801
1529.8	1216.15	1523.68	524.321		107.612
710.063	381.806	1018.49	164.03		399.65
490.049	485.08	537.898	482.577		137.372
851.473	384.85	894.347	454.974		433.519
375.593	406.397	1145.48	470.639		284.197
972.983	180.683	679.475	487.673		90.1857
348.464	114.959	786.092	511.985		322.293
455.24	740.385	573.372			154.956
409.354	293.324	1993.3			171.424
1735.45	276.574	375.705			344.354
743.63	283.872	593.798			543.669
1358.96	348.356	798.024			735.577
1723.8	637.888	2264.62			583.837
68.3793	820.071	274.686			141.648
	576.878	2128.56			783.69
	597.098	1084.03			1235.33
	1415.66	965.549			432.12
	441.44	1252.26			712.457
	846.283	1262.84			942.968
	343.013	1717.61			616.054
	343.711	1376.77			923.299
	401.466	1163.62			997.285
	374.428	2184.53			280.296
	429.614	1039.69			712.936
	673.814	1148.23			226.255
	406.575	2273.63
		1020.1
		1341.8
		1305.62

## Sheet: Fig 3c Top
Chip 1	Chip 2	Chip 3	Chip 4	Chip 5	Chip 6
1.05051	0.391718	1.35617	1.01019	0.449485	1.14863
0.456429	1.02845	0.467647	0.203355	0.420569	1.04272
0.387912	0.295527	0.681732	0.569483	1.23923	1.84612
1.02166	0.895759	1.59711	0.443535	0.759497	1.80161
0.59878	0.442332	0.400029	1.59354	0.519071	2.31976
0.553372	0.576886	0.239066	1.38534	1.87544	2.4123
1.59346	0.353936	0.820034	0.723821	0.440844	0.818836
1.31268	1.96003	0.258179	0.585887	0.789798	1.34819
1.08682	1.55811	1.3239	0.90937	0.604815	0.55405
0.741625	1.20518	0.175881	0.566836	0.870814	1.16787
0.986399	1.30242	0.522254	0.879816	0.434905	1.69784
0.855807	0.632157	0.480178	1.71019	1.20022	0.363945
0.728503	0.585238	0.886415	1.12321	0.156477	0.858269
0.518122	0.853286	1.92532	1.60824	0.871711	0.579737
1.37671	0.517205	0.418688	1.56263	1.18471	0.552658
1.20586	0.475253	0.529317	0.572056	1.05835	2.62899
1.85482	0.57896	1.05583	0.883234	1.11545	0.978085
0.499544	0.32587	0.790658	0.322997	0.814887	0.678759
0.856949	0.349243	0.580868	0.883218	2.58507	0.310695
1.23979	1.33068	0.881941	0.530794	0.541995	1.20116
0.221056	1.0764	1.40875	1.04848	3.05204	0.543129
0.287555	3.36288	0.669445	0.409982	0.819391	0.457048
0.924148	2.13884	0.829196	1.18867	3.1943	1.42955
0.686836	0.852255	1.91316	1.03791	1.38516	0.511774
0.984136	0.449404	1.13853	1.10134	1.2121	1.53779
0.614862	0.280614	2.03862	2.05761	0.928187	0.865175
1.26278	0.416108	2.65178	1.04154	0.518841	1.73962
0.267948	0.957689	0.36959	1.29636	1.20191	0.331213
0.885987	0.718657	0.180098	0.731397	1.74731	0.980612
2.06065	0.504665	0.54065	1.32883	0.399518	0.48067
1.18116	0.491167	0.268257	0.732649	0.216907	1.68483
1.79416	1.72285	0.228245	0.68266	0.256781	1.27641
0.646846	1.42167	0.388226	3.29569	0.100578	0.989771
0.853897	0.900306	0.162592	1.52004	0.4059	0.497624
1.29867	0.963005	0.526823	1.95676	1.39661	1.18081
1.69355	0.933232	0.595387	0.843393	0.763198	1.44184
0.911392	0.806029	0.507949	2.1322	0.699073	1.01779
1.237	1.68629	0.478768	1.13646	0.35824	0.769099
1.06847	1.46535	0.768452	0.318619	0.68202	0.233653
2.08813	0.783557	0.927969	0.580466	1.03656	2.00732
0.694626	0.260831	0.44997	1.98895	0.579592	0.382582
2.25377	0.517961	0.1714	0.781122	0.791995	0.278781
0.705318	0.646669	0.845216	0.912598	0.351146	1.77612
0.56961	1.30244	0.950639	1.97045	0.936896	0.671781
1.28586	0.780776	0.953462	1.00635	0.525327	0.987962
0.594236	0.92503	0.876836	1.59563	1.15572	0.521304
3.68719	0.259788	0.287617	2.33959	3.13284	1.12268
1.30049	0.309567	0.796829	0.485291	0.559752	0.587636
0.469295	0.526686	0.233445	0.948853	0.248048	0.830804
1.60195	0.382105	0.789674	1.96374	0.0816309	0.826859
1.7343	2.29271	0.142417	0.770775	0.326101	0.312494
2.99171	1.13651	0.325408	0.729754	0.328278	0.168155
1.06437	0.854886	0.773766	0.325632	2.35997	0.211456
2.11928	0.969781	1.35145	1.16791	0.929323	0.570997
3.93573	0.864139	1.81957	0.823809	2.79836	1.16989
2.07299	4.06071	0.425341	0.467055	2.03935	0.441536
1.94181	0.780429	0.157549	0.891302	1.10433	1.33392
0.0684965	0.713234	0.419029	0.697407	0.829517	1.05809
0.595671	1.46648	0.659382	0.758279	1.24478	1.64915
0.808002	2.8903	0.0537758	0.808172	1.14003	0.584908
0.392509	1.54488	0.94416	0.406502	1.11935	1.3762
0.435968	1.13411	1.34003	0.45062	1.17632	0.412972
1.53961	1.66191	1.72484	0.20881	1.68687	0.55499
0.664001	1.42765	0.946382	0.158125	0.759235	2.03027
0.374944	0.766631	1.67857	0.497538	2.27314	2.13396
0.384238	0.29046	2.0658	0.383958	0.588097	1.00766
0.298347	0.64413	0.509758	0.388911	0.813721	0.296116
0.278336		0.821149	0.669329	0.655895	1.98302
3.0123		2.14147	0.493865	0.529292	0.833476
1.28189		0.787972	1.31834	0.627151	0.427422
1.04899		0.573259	1.07105		0.646516
1.17053		0.0164341	0.986711		0.684284
0.685671		0.4322	0.764726		0.791057
0.581149		0.766282	0.671383		1.46117
0.16303		1.12832	1.02049		0.281203
1.62203		0.345019	1.81512		1.26764
0.50291		1.15658	1.16477		0.173171
0.239091		0.212363	1.43574		0.199867
0.813775		0.585904	1.06531		0.62333
0.395954		0.626254	1.79989		0.53634
0.51613		0.553934	0.341528		0.466344
0.635247		1.42993	1.02188		0.921267
0.63904		0.917696	1.84807		1.45098
0.664367		2.3852	0.747001		0.426048
0.607987		1.59211	0.829973		0.637056
0.344799		2.23003	1.03486		0.602846
0.413223		2.20888	0.464016		1.58485
0.480801		1.14731			4.41691
0.480258		1.44755
0.621998		0.894239
0.514733		1.46585
1.25084		2.33286
0.712474		0.748663
0.0863754		0.537314
0.815563		1.02864
0.523224		0.772872
1.66489		1.92259
1.77324		1.10638
0.372617		1.03525
0.937752		0.505878
0.660003		0.749775
1.78962		0.0610004
1.28679		1.42329
1.22328		0.6672
0.572646		1.44712
0.707804		0.97271
0.774726		0.38575
1.40769		0.320297
0.725044		0.0531018
0.521896		1.08447
		0.877274
		1.73934
		0.514555
		0.338777
		0.259693
		0.762964
		0.333779
		4.97974
		2.12771
		2.19274
		2.35929
		0.432959
		0.502234
		0.738933
		3.11161
		1.23934
		1.10114
		1.8486
		0.449872
		0.993458
		0.608648
		2.39721
		3.08192
		0.83448
		1.05017
		1.89808
		0.569157
		1.05779
		1.11642
		1.06446
		2.0725
		0.642503
		0.293993
		1.74567
		1.0071
		2.14148
		2.84225
		1.29745
		0.624653
		1.00523
		0.586649
		0.996875
		0.464187

## Sheet: Fig 3c Bottom
Chip 1	Chip 2	Chip 3	Chip 4	Chip 5	Chip 6
1.15256	0.714662	0.805077	0.725612	0.570158	3.44477
0.97888	0.696778	0.0803296	0.32926	0.980548	0.953183
0.16519	0.915097	0.108527	0.906173	2.23955	0.693538
2.98029	1.54617	0.22076	1.40181	0.675204	1.89509
0.965336	1.16151	0.747447	1.23214	0.545987	0.840868
0.0302869	1.67921	0.319969	0.570614	0.408776	4.22903
0.352187	2.24536	0.451892	0.343077	0.852678	1.74661
1.35176	2.45592	1.49711	0.883413	0.736492	0.851991
0.0443017	1.66242	0.391919	1.30043	0.551653	1.68348
0.165029	1.38291	1.77182	0.548646	0.43585	2.1485
0.34321	0.733472	1.01498	0.609258	0.408479	2.4256
1.66045	0.850434	0.744995	0.685496	0.402589	2.16206
0.0856593	0.427686	0.522115	0.383257	0.559157	1.57119
1.05161	0.88361	0.376875	1.42079	1.63927	0.296073
0.185529	1.20668	3.36681	0.522632	1.54261	1.82261
0.0573553	0.482892	0.882787	0.967174	1.06476	1.04246
1.238	0.854582	1.72564	0.921329	0.716621	0.132271
0.973695	0.690401	0.805006	0.578338	0.906463	0.379459
0.248412	1.53993	0.658394	0.318702	0.85473	0.196977
0.17475	0.853827	0.380411	0.563845	1.17803	0.424234
0.0845537	0.128439	1.08942	0.346779	1.37937	0.583198
0.290805	0.683999	0.35401	0.434588	0.656487	0.206956
0.846297	0.383805	1.98134	1.35853	0.519917	0.286565
1.2208	0.271279	0.583573	1.54987	0.925356	0.45074
1.72507	0.543263	0.238594	0.849698	0.902737	0.285863
0.976089	1.09479	2.69222	1.47753	0.632392	1.15451
0.897654	1.40688	0.414631	1.28488	1.06555	2.95091
1.25415	1.01739	0.651942	1.20081	1.36167	1.42707
0.348419	0.921364	0.5571	0.48704	1.1633	1.22319
1.94098	0.842248	1.03141	0.412368	0.630489	1.0595
0.795845	1.43856	0.582737	0.515442	0.74266	1.25622
0.835063	0.387297	0.455838	0.893056	1.1357	1.05778
0.593375	0.333129	0.975406	0.452163	0.287365	1.08834
0.746362	0.114002	0.416983	0.718715	0.476584	2.00522
0.654822	0.51706	2.43233	0.692565	1.19902	1.31945
0.540101	0.3513	0.882527	0.375394	0.752748	0.578065
0.718097	1.20694	1.59377	0.372012	0.71361	0.933828
0.185773	1.21924	0.157988	0.400234	1.049	1.068
1.04964	1.01648	0.209343	0.600085	0.94992	1.08334
1.31482	0.37964	1.86695	0.344859	0.611884	1.24995
0.376089	0.239126	0.37858	0.228601	0.892299	0.567359
0.578136	0.198402	0.63435	0.105141	0.975665	0.552409
1.35063	1.06602	1.24214	0.696116	0.682926	1.51118
0.48528	0.558301	0.457081	0.487142	0.516819	0.562419
3.8288	0.45382	0.700497	0.547719	0.579825	0.105913
0.998744	1.10417	0.555686	0.419195	0.886525	1.07696
0.700049	0.0760698	0.39957	1.14302	0.142067	1.08318
1.32882	0.763103	1.40793	0.5728	0.482317	1.40465
0.670277	2.12385	1.16693	0.643383	1.58314	0.75977
0.265021	2.39902	1.21981	0.378033	0.613599	0.174644
0.18191	1.35231	0.567431	0.44598	0.513194	0.479784
0.803458	0.328427	0.521089	0.589638	0.429592	0.340632
0.503796	0.245545	0.810586	1.58316	0.423075	0.857566
0.81701	1.34934	0.387629	1.5739	0.489808	0.256911
0.616098	0.997613	0.47247	1.19912	1.19931	0.515676
2.1835	0.70423	0.553051	0.53445	1.23905	0.212275
0.953365	0.275841	1.05348	2.13198	0.352883	0.354624
0.653131	0.131185	0.446302	1.60135	0.495905	0.257655
0.512509	0.411037	1.18307	0.987074	0.622229	0.475859
4.71734	1.24192	0.466003	0.435143	0.331814	0.28171
0.76683	0.693465	1.05892	0.192781	0.104866	0.490943
3.0285	1.08538	0.253992	0.566453	0.53247	0.515992
2.23028	1.03778	1.19448	0.702714	0.34426	0.569178
0.505929	1.78012	0.551639	0.935063		2.41429
0.430663	1.46089	1.32811	0.946093		1.55909
0.168046	0.902502	1.92621	0.557485		1.28119
0.245261	0.503256	0.626927	1.02824		2.61807
0.409237	0.856416	0.752131	1.3175		0.997328
0.58371	1.04997	0.698655	0.923432		1.50427
0.193802	1.08816	0.188929	1.25331		3.34827
0.288149	2.51914	0.0188068	0.922839		2.79242
0.40652	0.432998	0.317045	0.657337		0.373098
0.425141	1.42774	0.392317	1.61406		0.49883
0.119063	2.62757	0.293421	0.457174		0.383012
0.472667	2.84368	0.15381	1.10959		0.174135
0.716971	1.414	0.698646	0.446613		1.16571
1.31785	1.3705	1.37155	0.655129		0.32389
1.74346	1.39694	0.912359	0.977503		0.666003
1.13497	0.999908	1.99327	0.541954		0.635364
2.97277	1.72622	0.848951	0.616388		0.606666
1.36418	1.70481	0.295595	0.549919		0.314584
2.15041	2.27365	0.868367	1.14188		0.230604
0.998118	0.713804	0.580453	0.357228		0.856421
0.68885	0.906879	0.306556	1.05097		0.294379
1.1969	0.719495	0.509701	0.990852		0.928999
0.527962	0.759778	0.652827	1.02497		0.609013
1.3677	0.337795	0.387243	1.06207		0.193262
0.489828	0.214921	0.448005	1.11501		0.690651
0.639919	1.38418	0.326773			0.33206
0.575419	0.548382	1.13601			0.367349
2.43948	0.517068	0.21412			0.737927
1.0453	0.530711	0.338414			1.16505
1.91025	0.651267	0.454805			1.57629
2.4231	1.19256	1.29064			1.25112
0.0961191	1.53316	0.156547			0.303541
	1.0785	1.2131			1.67939
	1.1163	0.617804			2.64723
	2.64664	0.55028			0.926002
	0.825293	0.713683			1.52674
	1.58216	0.719707			2.02071
	0.641279	0.978887			1.32016
	0.642583	0.784643			1.97856
	0.750559	0.663161			2.13711
	0.70001	1.24499			0.600654
	0.803183	0.592534			1.52777
	1.25973	0.654393			0.484848
	0.76011	1.29577
		0.581367
		0.764709
		0.744091

## Sheet: Fig 4a
A549	A2780	HeyA8	MCF7	MCF10A	MDA MB231	MKN28	OVCAR10	OVCA420	OVCA429	PEO1	SKOV3
0.390161	0.614802	0.209447	0.0619775	0.222316	0.539219	0.682631	1.48208	0.293813	1.0536	0.0644929	0.264911
0.441711	0.465941	0.0788614	0.229671	0.273762	0.490718	0.571249	0.904176	0.019323	0.428603	0.00897996	0.260571
0.41146	0.367648	0.0416922	0.116406	0.0610903	1.55809	0.233569	2.10753	0.0100592	0.698651	0.00870957	0.399807
0.493278	0.268916	0.0866145	0.109893	0.170381	0.238766	0.396954	0.203212	0.0115056	0.0249995	0.0461913	0.0133299
0.744438	0.319008	0.0509918	0.124406	0.107636	0.117326	0.300874	0.314892	0.376438	0.785326	0.00772182	0.289768
0.429661	0.525514	0.0633331	0.0669336	0.21798	0.630274	0.0500961	2.23502	0.250956	0.0261055	0.0166393	0.470161
0.206127	0.758434	0.0829615	0.119445	0.0952281	0.714844	0.129845	0.479493	0.279409	0.494523	0.00235188	2.49062
0.160812	0.388514	0.27568	0.0589994	0.0455294	0.927181	0.41737	1.25385	0.251763	0.973263	0.00548666	0.462529
0.425681	0.260956	0.28174	0.119303	0.0314706	1.6303	0.573676	0.0711989	0.35006	0.372266	0.00643176	0.233965
0.280485	0.375699	0.239268	0.116648	0.0985332	1.22443	0.522373	0.495089	0.818054	0.325706	0.0064465	0.22638
0.435298	0.704082	0.220939	0.123015	0.0589592	0.714702	0.0380858	0.75757	0.0484652	0.243883	0.00524317	0.593929
0.722989	0.432283	0.0877698	0.181089	0.165264	1.32373	0.0102725	0.770376	0.134352	0.556006	0.00625677	0.365
0.30642	0.657354	0.165446	0.109137	0.181471	0.61736	0.148065	0.210656	0.008453	0.947047	0.00519895	0.123753
0.58908	0.168498	0.581897	0.0891081	0.0180739	1.19867	0.0535705	0.459896	0.0383368	1.40237	0.00440182	0.0180523
0.223808	0.689381	0.145965	0.131934	0.0207512	1.48245	0.16831	1.00628	0.07765	1.2629	0.00619695	1.35101
0.138685	0.698036	0.445105	0.0823465	0.104645	1.0836	0.159529	1.2287	0.0680596	1.02786	0.00704304	0.033217
0.375614	0.980653	0.414843	0.0786709	0.0327289	1.50483	0.588094	0.688324	0.344158	0.846151	0.00910494	0.0683537
0.0698857	0.452265	0.14023	0.102295	0.174331	1.26656	0.563487	0.613069	0.763763	0.441693	0.00562583	0.272814
0.396772	0.489999	0.222232	0.0865191	0.122153	0.979161	0.344767	0.812353	0.368731	1.09885	0.00755302	0.486957
0.0980311	0.907191	0.657685	0.124735	0.0233735	2.37473	0.281383	2.02504	0.21671	1.68723	0.00518177	0.498729
0.119525	1.0689	0.728893	0.145669	0.110929	0.626827	0.246643	2.89173	0.195839	0.585968	0.00493363	0.184353
0.377353	2.77849	0.328798	0.103635	0.124465	1.10547	0.170078	3.59664	0.541771	0.278505	0.00518448	0.235324
0.402256	1.04489	0.548781	0.044139	0.0605483	0.56184	0.31323	2.02337	0.381588	0.49852	0.00411647	0.412797
0.374516	0.725115	0.129065	0.15696	0.0795401	0.240552	0.344876	2.90499	0.193591	0.204895	0.00690079	0.710685
0.319078	0.829309	0.253832	0.15926	0.184849	1.67997	0.598306	1.29578	0.0206529	0.747363	0.00397614	0.390964
0.406022	0.849654	0.147179	0.139457	0.0924421	0.894226	0.748841	1.35704	0.0142439	0.451368	0.00580641	0.124958
0.396611	0.104076	0.393937	0.155572	0.072655	1.59008	0.595537	0.604842	0.345734	0.589595	0.00634743	1.45585
0.403634	0.0896577	0.57745	0.160231	0.0895769	1.81285	0.274768	0.598921	0.749061	0.98099	0.00677493	0.62276
0.457134	0.258191	0.665816	0.115741	0.0920443	0.927493	0.292569	6.7008	0.770274	0.475822	0.00493777	0.0617324
0.295477	0.367183	0.186248	0.111425	0.247307	0.71631	0.134824	2.18432	0.321095	0.98673	0.0127095	0.222749
0.111255	1.28464	0.628544	0.0742094	0.217015	2.12509	0.356456	1.41887	0.90957	0.9742	0.00807099	0.223175
0.0522742	0.392686	0.362758	0.0728795	0.103784	2.87432	0.564305	0.67073	0.869868	0.441979	0.00493852	0.293386
0.646024	1.12121	0.386943	0.0903884	0.167673	1.73747	0.770562	0.482587	1.03022	0.431346	0.00543631	0.122081
0.161044	0.992779	0.552986	0.0760892	0.164873	0.84049	0.045393	0.189083	0.413282	0.0214933	0.00503942	0.138333
0.543238	0.71749	0.110653	0.0692587	0.190635	0.6302	0.0164353	1.03584	1.84775	0.239699	0.0048726	0.0371827
0.254568	0.350783	0.250382	0.0516411	0.150097	1.16567	0.580087	1.28014	1.0298	0.420121	0.00359563	0.330553
0.302324	0.932981	0.225157	0.0487139	0.0481785	0.616833	0.417529	0.864915	0.399027	0.725152	0.00744425	0.131713
0.289401	0.435167	0.469234	0.0771038	0.020562	1.037	0.331335	2.11953	0.734034	0.396552	0.00760371	0.481257
0.227078	1.08637	0.619765	0.0651023	0.453086	0.979911	0.72485	2.20681	0.294095	0.221437	0.00361304	0.377506
0.279591	0.58579	0.272315	0.0964517	0.145638	0.517574	0.734669	2.47866	0.495595	0.517713	0.00289574	0.497593
0.190445	0.590196	0.785747	0.160195	0.0636394	0.397832	0.732433	1.33114	0.245636	0.535194	0.00273924	0.17111
0.398935	0.352499	0.48377	0.136922	0.0981436	0.511239	1.80585	2.82572	0.202749	0.0235172	0.00382228	0.0176709
0.313912	0.367237	0.401663	0.0654979	0.15788	0.584812	0.582017	2.79476	0.300154	0.033721	0.00452291	0.289568
0.469142	1.69259	1.6423	0.099781	0.197751	1.6965	0.541365	2.44982	0.446573	0.251171	0.00784342	0.689434
0.217464	0.784258	0.390243	0.10608	0.154172	1.97025	1.49573	2.39613	0.719389	0.542166	0.00557009	0.378977
0.00953634	0.353533	0.488908	0.120904	0.0929975	0.431615	0.37985	1.67493	0.315941	1.01546	0.00487813	0.461578
0.253498	0.764293	1.05819	0.140143	0.106129	0.704693	0.241653	2.06331	0.693243	0.501264	0.00591665	0.244114
0.253944	0.805674	0.70202	0.132176	0.0532039	0.601169	0.444466	1.47925	0.190753	0.169368	0.00775082	0.122021
0.294124	0.402681	0.625591	0.155427	0.0790179	0.98424	0.568119	2.00471	0.313876	0.455242	0.00894867	0.211633
0.36501	0.919407	0.76677	0.0706301	0.0257987	0.861026	0.248738	1.44154	0.276485	0.672323	0.00437697	0.0220734
0.183472	0.406853	0.325306	0.261137	0.218732	0.924137	0.346804	1.24198	0.230509	0.833177	0.00679814	0.163094
0.178182	0.584751	0.866745	0.0824566	0.131665	0.771259	0.556374	2.98865	0.893648	0.758692	0.00538777	0.269223
0.358089	0.876202	0.98165	0.127669	0.154561	0.537685	0.3666	5.68908	0.534023	0.319864	0.00372607	0.437864
0.194954	0.861135	0.758348	0.184699	0.308262	0.993537	0.232552	3.49995	0.158377	0.0808088	0.00505744	0.12685
0.537199	0.449738	0.939582	0.206383	0.171669	0.420564	0.303035	1.17843	0.31558	0.338328	0.00890306	0.684123
0.294556	0.502509	0.28691	0.212352	0.0881266	0.923264	0.336244	1.25011	0.29873	0.973156	0.00834733	0.827887
0.305584	0.369961	0.313475	0.115778	0.167105	1.69322	0.119086	1.26669	0.440183	1.09228	0.00553541	0.348807
0.282737	0.58305	0.181971	0.275139	0.219527	1.39345	0.209372	1.47567	0.217342	0.236243	0.00873597	0.00969655
0.402273	0.440344	0.210821	0.090381	0.142448	1.18705	0.126378	4.03353	0.269564	1.11967	0.0063961	0.64925
0.211832	0.439879	0.117494	0.151249	0.258356	0.938684	0.198289	1.47641	0.0382676	0.880493	0.00580422	0.0133202
0.183469	0.670626	0.457556	0.122553	0.0988992	1.16755	0.401752	1.79491	0.113642	0.0318125	0.00759977	0.184184
0.134901	0.785336	0.676662	0.153508	0.0950685	1.65539	0.31091	2.20594	0.0177744	0.403023	0.00688653	0.13453
0.603966	1.17343	1.76006	0.264844	0.0865147	1.10314	0.271614	0.905805	0.343667	0.696777	0.0102004	0.443995
0.202865	1.10048	0.184178	0.480032	0.127255	1.29512	0.382519	1.85496	0.0904984	0.33028	0.00626821	0.0369343
0.210287	0.393311	0.709114	0.157804	0.111096	0.893648	0.0662098	2.03111	0.0310765	0.0788403	0.00492067	0.0574909
0.298708	0.224343	0.299257	0.220124	0.177532	1.01179	0.193652	1.38194	0.0324686	0.612216	0.00530421	1.52388
0.310214	0.793971	0.346208	0.157944	0.103183	1.4621	0.118607	2.04454	0.168322	1.26276	0.00406753	0.631685
0.342728	0.602178	0.275924	0.241882	0.147643	0.998852	0.323338	1.46063	0.166101	0.0521527	0.00291501	0.0326409
0.215713	1.08277	0.177344	0.167888	0.0687225	1.08255	0.292067	1.22332	0.0133525	1.56729	0.00513228	0.030846
0.25323	1.1567	0.750346	0.298229	0.0732815	1.48242	0.0346797	1.42133	0.100591	3.35089	0.00566865	0.484213
0.615054	1.01101	0.227595	0.0644499	0.153631	0.888033	1.04427	1.66017	0.0573199	0.6285	0.00588169	0.890962
0.100224	0.435254	0.406449	0.163312	0.248695	1.87852	0.742427	1.40265	0.24977	0.431422	0.00404191	0.295954
0.235778	0.564315	0.302241	0.114212	0.445623	2.37471	1.76754	0.972692	0.358793	0.299798	0.00346738	0.308514
0.097469	0.527818	0.432975	0.239839	0.0463785	0.969909	0.201567	1.65612	0.232629	0.364673	0.0059937	0.114822
0.324407	0.255903	0.201846	0.165872	0.074462	0.826526	0.279672	0.897589	0.5427	0.238906	0.00551197	0.68156
0.173081	0.491786	0.181273	0.0843395	0.265618	0.408464	0.11075	2.00484	0.345117	0.333347	0.0071171	0.0306779
0.307016	0.410638	0.184294	0.0965846	0.266449	1.78462	0.291103	1.2183	0.336854	0.320902	0.00402017	0.0868711
0.236874	1.19659	0.352985	0.046298	0.159983	1.02938	0.266238	2.24157	0.422596	0.275122	0.00433807	0.945572
0.567364	0.665214	0.634286	0.12127	0.0298659	0.528506	0.0551067	2.76795	0.31675	0.306505	0.00744461	0.323979
0.433625	0.506215	0.571872	0.141388	0.20044	1.86997	0.079039	1.02119	0.825425	0.231845	0.00352762	1.71772
0.279558	0.671168	0.653932	0.210309	0.0690039	0.0292122	0.458419	1.31262	0.474191	0.561379	0.00360976	1.01451
0.0781407	0.584558	0.160102	0.177531	0.218161	0.475123	0.508794	0.807934	1.62008	1.53045	0.00525024	0.832598
0.191897	0.757789	0.157295	0.19572	0.0209741	0.0218905	0.380226	0.10594	0.656201	0.419931	0.00306615	0.225753
0.212395	0.878364	0.846249	0.292598	0.0400262	0.318833	0.323565	0.0213459	0.0482564	0.470141	0.00507571	0.11117
0.952733	1.46371	0.461781	0.0925259	0.00788499	1.34073	0.843414	0.843102	0.622172	0.696556	0.00406089	1.34306
0.0227057	0.62787	0.680779	0.117777	0.114657	2.0771	0.043368	0.925071	0.364467	0.495122	0.00451476	0.140786
0.405102	0.66598	0.268333	0.179556	0.168751	1.07868	0.278977	0.660036	0.506976	0.490009	0.0135745	0.141365
0.221053	0.31674	0.225722	0.211141	0.226791	1.46813	0.312064	0.173717	0.323357	0.895678	0.011567	0.702136
0.4928	0.588799	0.651937	0.0666002	0.096412	1.04034	0.0797277	0.440404	0.261855	0.267055	0.00733044	0.548236
0.403421	0.386151	0.169832	0.0970113	0.227878	0.0598739	0.332127	0.447943	0.184911	0.3766	0.0470373	0.968614
0.449921	0.681354	0.933432	0.0692461	0.596907	1.73897	0.569268	0.0664268	0.206103	1.27216	0.0440485	0.290793
0.193033	0.200254	0.417311	0.396257	0.181876	0.0759744	0.785925	0.252636	0.959934	1.25582	0.00851571	0.492903
1.013	0.664798	0.746224	0.233494	0.191754	0.725715	0.0737984	0.83117	0.641899	0.859771	0.0281417	0.608484
0.744644	0.613791	0.197966	0.163554	0.138905	0.920074	0.326992	0.513381	0.69287	0.309427	0.00820924	0.0885151
0.341916	0.248915	0.570062	0.123067	0.35047	1.47389	0.399202	1.10854	0.315473	0.53104	0.0503972	0.0293742
0.489197	0.317253	0.319359	0.0357869	0.148733	2.38762	0.24799	0.864514	0.795704	0.514148	0.114763	0.370106
0.650204	0.998435	0.468241	0.040334	0.177408	0.991023	0.23236	0.825585	0.399241	0.188709	0.110482	0.340054
0.354302	0.252675	1.08891	0.165033	0.225006	0.905132	0.94875	0.13759	0.542532	0.230592	0.00736912	0.507588
0.274721	0.96941	0.256533	0.234073	0.137556	0.778836	1.37488	0.288829	2.224	0.0185716	0.00890224	0.0266168
0.391669	0.759393	0.251694	0.0574474	0.0531233	0.827931	0.466563	0.0458527	0.225567	0.324775	0.0114605	0.0711597
0.347991	0.428151	1.03041	0.41715	0.187157	1.00907	0.0427123	0.947981	0.780506	0.435267	0.00403953	0.134515
0.444042	1.04546	0.492226	0.135847	0.209216	0.264762	0.76048	0.057957	0.116728	0.134711	0.00718282	0.176092
0.463392	1.01573	0.377049	0.433432	0.122044	1.64009	0.0840637	0.409347	0.655803	0.732748	0.0253436	0.0901051
0.470387	0.714456	1.11144	0.13683	0.140632	2.44425	0.209144	0.869866	0.166832	0.375917	0.0148987	0.0500138
0.342352	0.681314	0.402847	0.119879	0.20738	1.62022	0.273111	0.986601	0.0148323	0.303896	0.0516114	0.167265
0.415974	0.236477	0.648898	0.258624	0.0548284	1.2137	0.0493457	0.257758	0.150118	0.204915	0.00618121	0.135879
0.188419	0.557344	0.299954	0.146507	0.0316421	0.663253	0.509311	1.62846	0.144857	0.448771	0.00835356	0.023948
0.652117	0.660142	0.449759	0.139568	0.103548	2.22065	0.0732124	1.15038	0.801705	0.469327	0.0058557	0.279878
0.153252	0.147713	0.893678	0.0876232	0.0897738	1.44072	0.953462	0.365867	0.318657	0.0317392	0.0131775	0.131767
0.304119	0.954005	0.453144	0.164783	0.00777909	2.9847	0.961815	1.3336	0.339846	0.488563	0.010741	0.0647249
0.461773	0.913434	0.637843	0.697391	0.0737531	1.75441	0.219378	1.1042	0.198553	0.367057	0.00729552	0.117313
0.797066	0.481391	0.385163	0.203264	0.0165085	0.171408	0.607121	0.246201	1.26762	0.319819	0.024921	0.0525487
0.275813	0.389199	0.863188	0.416064	0.0678929	1.38354	0.0299309	1.37576	0.38343	0.970428	0.00540015	0.0220685
0.198907	0.676442	0.770569	0.0770278	0.068191	0.898713	0.240246	6.2595	0.536028	0.679772	0.304486	0.714635
0.332544	0.43798	0.941865	0.22256	0.0247736	1.928	0.296469	1.95658	0.320994	0.515305	0.0965383	0.578317
0.28874	0.710262	0.113392	0.323482	0.197227	2.13599	0.617008	0.170127	0.22673	0.670443	0.0104005	0.189771
0.380252	0.545978	0.153583	0.253767	0.218913	1.45678	0.841502	1.58634	0.135955	0.0224053	0.00546821	0.253386
0.413717	0.44106	0.156713	0.163343	0.0582085	0.228636	0.298183	0.932677	0.145177	0.406488	0.0236888	0.169402
0.0989655	0.334211	0.172741	0.108003	0.176372	0.537213	0.395726	1.20049	0.122201	0.519191	0.00513036	0.219509
0.0828549	0.547763	0.313178	0.142877	0.0565642	0.223537	0.0617556	1.83706	0.149496	0.294763	0.00444749	0.253439
0.0186974	0.387021	0.372329	0.20506	0.0572689	1.22752	0.297767	1.62839	0.0584064	0.646892	0.00630658	0.0858478
0.108965	0.763215	0.708078	0.114182	0.0391298	1.2782	0.260047	3.48954	0.47384	0.268329	0.00589284	0.101457
0.604209	0.598348	0.368432	0.0232742	0.0194614	2.17416	0.824019	0.501823	0.927588	0.0667782	0.00482402	0.0813509
0.197062	0.334371	0.251489	0.112038	0.0353723	1.95526	0.523145	1.58462	0.985259	0.0370551	0.0166842	0.134173
0.192679	0.626465	0.166015	0.216145	0.0428485	2.3585	0.826959	3.37313	0.789433	0.491447	0.0268199	0.398314
0.632633	0.882706	0.194081	0.194519	0.164262	2.43538	0.543579	0.824229	0.725957	0.357312	0.0680839	0.134512
0.0791872	0.669555	0.361248	0.132676	0.0286104	1.63468	0.606167	3.21745	1.09517	1.14518	0.00984139	0.145145
0.836113	1.65605	0.148077	0.328783	0.104895	2.54361	0.962137	0.814585	0.0993035	2.5214	0.00814402	0.21571
0.0828538	0.737769	0.319282		0.234993	1.07257	0.973995	1.9542	1.04533	0.978315	0.0111476	0.202832
0.0749337	0.995062	0.190827		0.232302	1.51753	0.454323	1.2094	1.4303	0.0525477	0.00748832	0.189867
0.31817	0.645955	0.406957		0.223621	0.518484	0.288448	3.02991	0.816773	0.752203	0.0210573	0.266867
1.94611	0.264041	0.229788		0.158258	0.833814	0.226863	1.22529	0.586044	1.54367	0.0799974	0.118168
1.37154	0.967335	0.127861		0.0315839	0.322372	0.244683	1.65117	0.0468461	0.968238	0.030383	0.0418906
0.111027	1.0299	0.469898		0.0358579	0.484149	0.161874	2.69961	0.335997	0.972424	0.0239799	0.0237894
0.0589197	1.78774	0.459994		0.245308	0.415696	0.237448	1.43363	0.385689	2.62366	0.0195887	0.0312947
0.0733037	0.772567	0.405272			0.281502	0.07723	0.796735	0.362857	1.49898	0.012647	0.155773
0.15569	0.934644	0.279915			1.54954	0.719529	0.934593	0.346244	1.13272	0.00661265	0.0112067
0.193873	0.291854	0.471986			1.02625	0.530319	1.00921	0.528865	0.209297	0.0163304	0.142155
0.0771391	0.688128	0.522725			0.527551	0.292517	0.968714	0.303352	0.729505	0.0136853	0.132244
0.106454	0.449347	1.37787			0.197994	0.514275	0.718793	0.228207	1.56275	0.00735247	0.173474
0.0753599	0.227844	1.63631			1.71387	0.995448	0.835683	0.36238	1.10084	0.0414767	0.21087
0.127981	0.386794	0.568904			0.623863	1.01666	1.92844	0.297891	0.575543	0.0266174	0.525804
0.0646058	0.438627	0.291343			1.43561	0.116099	1.99253	0.363381	0.542987	0.0529985	0.0195938
0.336319	0.707524	0.663229			1.97946	0.420161	1.27424	0.382999	0.690774	0.00815882	0.108717
0.0890901	0.493827	0.644773			0.773865	0.554105	2.15876	0.137674	0.969831	0.00523406	0.116978
0.174387	0.399236	1.18316			1.12414	1.04629	1.62686	0.200626	0.285463	0.0182645	0.0603457
0.185974	0.486051	1.44297			0.674103	0.615326	1.39513	0.217162	0.366011	0.0334138	0.0749389
0.062181	0.352884	3.35709			0.310242	0.830952	3.14499	0.00486348	0.666266	0.0052435	0.392342
0.118055	0.190557	1.03626			1.14647	0.260336	0.413822	0.606611	3.12284	0.00413398	0.0493058
0.0925588	0.230343	1.20898			0.67785	0.0801109	0.891864	0.637446	1.4111	0.00637685	0.220057
0.134147	0.772811	0.686165			0.658209	1.03714	1.38023	0.317811	1.84603	0.00703863	0.167035
0.21973	0.328043	1.17395			1.34643	0.278411	3.06076	0.395589	0.0927725	0.00375024	0.199177
0.104467	0.542078	0.582438			0.572676	0.486281	1.30535	0.249749	0.0522695	0.0154467	0.124164
0.173415	1.04662	0.643195			0.971422	0.1743	2.23213	0.647247	0.753402	0.12341	0.185765
0.174554	0.594177	0.894406			0.842453	0.888176	1.31388	1.34763	1.37089	0.00827042	0.159471
0.687526	0.399203	0.652623			0.5963	0.0189327	1.23244	0.619306	0.255863	0.012558	0.153511
0.198935	0.662821	1.20834			0.454277	0.303198	2.50693	0.539551	0.239132	0.0324924	0.356333
0.156984	0.873378	0.464614			0.681854	0.0635461	3.32508	0.393672	0.157329	0.00327839	0.217063
0.330543	0.417359	1.30533			0.50127	0.102278	3.58641	0.29324	0.706064	0.0117719	0.0139804
0.257084	0.700442	0.434592			0.376607	0.378893	2.98445	0.348468	0.417638	0.00850746	0.0205507
0.421169	0.445155	1.85262			0.366085	0.53695	1.40368	0.576273	0.36499	0.009739	0.181653
0.12264	0.362645	0.211241			0.195514	0.290674	1.56785	0.95328	0.29208	0.101567	0.333051
0.250805	0.813714	3.29089			1.12003	0.0992713	2.12998	0.376218	2.26539	0.00528769	0.110313
0.371392	0.719524	0.529009			0.652826	0.0209088	0.696051	0.589325	1.94031	0.0830598	0.188416
0.110394	2.37409	0.460417			0.63799	0.0453182	1.12606	0.31808	0.0691366	0.0363912	0.0370481
0.0403245	1.257	1.36472			0.248209	0.308636	1.29208	0.739206	0.0713648	0.0610981	0.011261
0.169586	0.719968	0.407932			0.349558	0.202049	1.00494	0.035415	0.138431	0.00558142	0.178296
0.258346	0.511005	0.718963			0.20337	1.26829	1.28583	0.798477	1.94191	0.00422989	0.187722
1.53725	0.330473	0.843028			0.47201	0.442907	0.325841	0.0573715	0.0325752	0.00537875	0.478772
0.224132	0.328176	1.261			0.853757	0.764112	0.362983	0.212266	0.0880069	0.0416368	0.116653
0.184912	0.267471	1.74297			0.0569315	0.57781	1.53447	0.212004	0.653811	0.0518093	0.0710468
0.228803	0.647828	0.243515			0.0483919	0.326573	0.566972	0.199198	0.262773	0.00563696	0.0269759
0.358512	0.341005	0.131412			0.990901	0.312553	1.38594	0.890325	0.0992995	0.00601471	0.105904
0.0289073	1.22466	0.16757			0.557749	0.42028	0.65595	1.26748	0.204848	0.00588628	0.171104
0.0587848	0.0856209	0.226347			0.740134	0.044274	0.857404	0.523879	0.245873	0.0566674	0.034143
0.141711	1.96697	0.250619			1.7589	0.199045	1.80776	0.758599	0.23879	0.0131371	0.0204344
0.120998	0.821293	0.284241			0.46159	0.628712	1.31935	0.465747	0.0352247	0.134717	0.0153797
0.200987	0.738906	0.454546			0.735947	0.50025	1.53939	2.69122	0.170441	0.209497	0.0349113
0.413309	0.498768	0.508706			1.04764	0.533983	1.25913	0.771198	0.0223245	0.0149564	0.0509336
0.128207	0.554871	0.0529476			0.911725	0.153663	1.04557	0.406844	0.623431	0.00483674	0.0179586
0.160472	0.719004	0.160293			1.12044	0.254069	0.50961	0.600438	0.941685	0.00521474	0.00678038
0.0607769	0.997119	2.09428			0.665721	1.17132	1.5522	0.974054	0.147052	0.00652457	0.00994662
0.360516	1.23026	1.36293			1.79442	1.36583	1.18498	0.53338	0.0216326	0.0562699	0.00761896
0.300479	0.177933	3.32454			1.43275	0.412174	1.21637	0.105128	0.739677	0.00393689	0.00872851
0.198991	0.832065	0.551677			0.777489	0.0460571	1.59093	0.259336	1.34867	0.0374322	0.00858596
0.117284	0.783482	3.21892			1.18504	0.335203	0.978508	0.793305	1.47709	0.0171945	0.0401967
0.0925999	1.17561	3.27363			0.478412	0.32672	0.839866	0.457815	1.1779	0.0987855	0.159001
0.0648977	2.07425	0.737633			0.414277	0.58536	0.501298	0.392946	0.0159374	0.0174833	0.135855
0.0698059	0.343548	0.21566			0.446265	0.112988	0.313757	0.353409	1.64853	0.0171076	0.181026
0.182843	0.562051	0.154963			1.77937	0.512359	1.61037	0.253579	0.845551	0.00591539	0.0834832
0.103198	0.427576	1.31049			0.529425	0.247202	0.842298	0.453572	1.16946	0.00913655	0.150291
0.361942	0.50333	0.980045			1.33351	0.592117	0.561728	0.406941	1.00186	0.00426578	0.0374633
0.092982	1.01064	0.380715			1.12669	0.743569	1.07396	0.447807	0.867485	0.00442969	0.0527762
0.200438	0.65379	0.518375			0.48524	0.72138	0.82629	1.03106	2.39537	0.0328284	0.553781
0.134272	1.03936	1.90641			0.189174	0.66672	0.717421	0.421754	0.050757	0.00460971	0.0267767
0.130775	2.35861	0.182213			1.17197	0.766163	0.019363	0.33084	0.821364	0.00364555	0.442119
0.190231	0.429603	0.650761			1.45026	0.939455	0.7837	0.418509	1.46859	0.00648971	0.173773
0.0716771	0.227038	0.187717			1.51435	0.376669	0.259684	0.329621	1.65914	0.0643104	0.0603021
0.142515	0.524591	0.0990309			0.79757	0.188046	0.102086	1.46501	1.38705	0.0177302	0.0212764
0.300163	0.292447	2.07372			0.915509	0.386416	0.740419	0.593595	1.27321	0.0372434	0.00674445
0.166436	1.21895	0.231192			0.409206	0.4744	0.638252	0.514867	5.518	0.0296695	0.113073
0.12923	0.349688	0.850585			0.332125	0.876033	0.0195505	0.399409	0.0374441	0.00384591	0.0228405
0.144045	0.333	0.799189			0.276116	0.511705	0.334891	0.336276	1.46925	0.00446865	0.0190107
0.191297	0.320573	0.950431			0.471763	0.217966	1.07072	0.63153	0.0288909	0.00402459	0.0216156
0.0960997	0.444721	0.0215154			0.816126	0.266168	0.0276882	0.569284	0.819651	0.00430337	0.105682
0.064223	1.71706	0.0113915			0.690287	0.0160271	0.610755	0.522899	0.651703	0.00368374	0.0684445
0.103679	3.09356	0.130113			0.55467	0.370712	0.696325	0.192224	0.593076	0.0375209	0.39478
0.182042	0.542671	2.61986			0.438599	0.49953	0.357724	0.321927	0.26356	0.123361	0.28111
0.370753	0.814276	0.482995			2.39474	0.0272279	0.396459	0.904625	1.07978	0.127722	0.167595
0.0619328	0.734034	0.496879			0.938131	0.442669	0.5417	0.447032	1.0765	0.0138268	0.159912
0.273432	0.644276	0.409157			0.0992426	0.382321	0.481109	0.367648	0.0124241	0.0109624	0.127912
0.0945607	0.3694	0.205448			0.136909	1.23233	0.007734	0.427212	0.602424	0.0396479	0.0955144
0.524906	0.439521	1.755			0.33154	1.67358	0.0710361	0.217177	1.04212	0.0289296	0.71745
0.888421	1.59012	1.17929			0.32658	0.344953	0.436673	0.40781	1.23233	0.220479	0.012421
0.151451	1.08183	0.721969			1.30091	0.593	0.822618	0.29444	0.96373	0.091208	0.014432
0.192613	0.458228	0.339779			1.05037	0.0335878	0.338774	0.263167	0.0167847	0.0409954	0.0128528
0.191068	0.377125	0.871228			0.422454	0.390692	0.457636	0.47432	0.410727	0.198809	0.0704418
0.00896919	0.684665	1.58089			0.428665	0.860964	0.545323	0.888586	0.365105	0.146441	0.397089
0.092201	0.694738	0.318471			0.636302	0.348365	2.22956	0.59121	0.384153	0.132421	0.125332
0.0814357	0.365792	0.759201			1.27798	0.0598765	0.59798	0.498293	0.267901	0.119795	0.0310396
0.544698	0.288205	0.442009			1.3338	0.0227857	0.506346	1.06817	0.516808	0.188253	0.152241
2.34471	0.372016	1.78727			0.660945	0.322547	0.104463	1.12442	1.42197	0.0719321	0.25252
0.14137	0.412188	0.705181			1.57682	0.375118	0.737545	1.01344	0.0488999	0.0125761	0.307544
0.224598	0.326324	0.346487			1.91284	0.0253881	0.971521	0.649363	0.724153	0.0128619	0.443737
0.819523	0.360656	0.430332			1.63323	0.428253	1.28857	0.504146	1.6204	0.0596016	0.198571
0.106727	0.832395	0.378911			0.750372	0.191846	1.17493	0.739943	0.0169185	0.119501	0.102553
0.193246	0.274252	0.114761			0.853135	0.278913	1.03142	0.646058	0.144552	0.0974519	0.0988649
1.28118	0.520646	0.494549			0.871571	0.255472	1.75652	1.04671	0.0220737	0.244899	0.0335312
0.160308	0.56678	0.236144			0.6312	0.197995	1.5185	0.266036	0.189469	0.627768	0.0132882
0.109041	0.579234	0.190016			0.570663	0.302841	1.34058	0.281045	0.802293	0.00893451	0.208806
0.201523	1.73573	0.879232			0.756029	0.465278	2.44276	0.229061	1.03925	0.0216998	0.094738
0.790489	0.845321	0.655882			1.79763	0.39424	0.628109	0.637297	1.6757	0.0712453	0.282808
0.0336397	0.753782	0.625793				0.261478	0.799983	0.0592159	0.774728	0.130922	0.0361633
0.246807	0.425833	0.12289				0.318484	2.28476	0.216709	1.35415	0.0769752	0.00885838
0.23919		0.0686786				0.525971	1.28106	0.339187	1.69681	0.103334	0.0203826
0.0359392		0.209541				0.554448	0.712272	0.313402	1.33097	0.00967401	0.0557891
0.137891		0.826629				0.150426	1.46934	0.0824099	0.943886	0.0844268	0.182929
0.893733		1.03408				0.216818	0.617722	0.0483101	0.447957	0.177485	0.0487358
0.384473		0.272799				0.274568	0.510893	0.18563	0.58489	0.00449755	0.132477
0.180418		0.212277				0.145077	1.76969	0.0331025	0.546967	0.308523	0.216971
0.257138		0.868195				0.0927279	0.311574	0.126425	0.0199013	0.114352	0.23631
0.533467		0.119977				0.0158542	2.64798	0.235919	0.984218	0.123966	0.0337983
0.663597		1.54359				0.465479	0.327114	0.172204	0.597935	0.103831	0.0997776
0.0969709		0.831594				0.501537	0.534568	0.666003	0.656444	0.129126	0.0710839
0.174116		1.09791				0.708947	0.0243266	0.367887	0.688531	0.06985	0.0118202
0.652528		1.30376				0.189012	1.35137	0.707849	0.0334162	0.322696	0.0096607
0.100111		2.01027				0.56879	1.64028	1.72256	0.0156717	0.178463	0.50734
0.0869014		0.832321				0.784337	1.1584	0.64913	0.0208392	0.112142	0.0140272
0.238397		0.878904				0.856843	1.27634	1.03304	0.00925699	0.0252145	0.356713
1.79638		0.471551				0.957308	0.469849	0.94242	0.0549592	0.0173659	0.016232
0.426133		0.114611				0.813831	0.114569	0.196438	0.851131	0.179991	0.0693917
0.871458		0.292823				0.315989	0.967136	0.0801173	0.281226	0.396647	0.0645846
0.163755		1.10407				0.489786	0.384797	0.450729	0.0251421	0.0928137	0.0807074
0.0782462		4.47867				0.882158	0.454273	0.110749	0.0338591	0.0167213	0.0866249
0.7792		0.385177				0.768387	1.17971	0.273725	2.14783	0.00776745	0.0603984
0.115863		1.5547				0.657695	2.82488	0.454504	0.67109	0.0260739	0.0321419
0.0615482		3.00037				0.246522	1.78568	0.524754	0.282096	0.00639836	0.148503
0.0917413		1.54933				0.53745	2.25763	0.62731	0.375453	0.0206077	0.0593916
0.445967		0.0524548				0.772977	1.96819	1.30102	0.565174	0.059894	0.046796
0.201763		0.863536				0.216356	0.888193	1.53093	0.164859	0.675872	0.0555253
0.101653		0.466691				0.550483	0.895903	0.598338	0.299408	0.113602	0.057859
0.124172		0.514047				0.0145878	0.204345	0.12012	0.561983	0.0508434	0.0444992
0.887639		2.06355				1.08232	0.720623	0.478607	0.0189811	0.109042	0.325142
0.122359		1.96807				0.518044	0.190853	0.0571933	0.45168	0.0230007	0.0488144
1.18664		1.90268				0.126657	0.441589	0.0939703	0.0156646	0.0068258	0.0357908
0.1508		1.26583				0.0127713	1.05686	0.814295	0.517825	0.0412739	0.115873
0.037196		0.562896				0.317487	0.547525	0.926223	0.958637	0.0324167	0.0228439
0.10383		2.63072				0.528261	1.00615	0.610107	2.07851	0.0498529	0.0258913
0.0667028		1.85549				0.786503	1.00182	0.355591	1.55974	0.0999514	0.0185764
0.0884629		1.19803				0.46512	0.611314	0.305387	0.508876	0.104967	0.0239689
0.0708304		0.453431				0.595602	0.495667	0.985831	0.864153	0.0411778	0.0378482
0.0941353		0.0276611				0.32188	1.27017	0.136521	0.733654	0.00488272	0.278777
0.0998267		0.360346				0.0250298	1.55552	0.76107	0.896953	0.0167628	0.552685
0.197999		2.15215				0.0362435	1.00314	1.25197		0.332136	0.702629
0.153132		0.837747				0.357859	0.841442	0.541991		0.0334642	1.83585
0.332649		0.755016				0.232707	0.460124	0.548078		0.1094	0.362091
0.1799		1.7952				0.48367	0.596044	1.26028		0.265645	0.192597
0.246835		0.620616				0.824133	0.794101	0.614496		0.130312	0.5541
0.11371		0.701123				0.707596	0.552439	0.683272		0.558205	0.437937
0.270192		1.12591				0.0628386	0.736862	0.638245		0.0809188	0.226684
0.0913536		0.548272				1.0755	0.510222	0.774643		0.0417363	0.211407
0.152541		0.256053				1.01233	1.07371	3.50017		0.00753992	0.375544
0.23937		1.27253				0.583684	0.217158	2.68836		0.0606329	0.688715
0.110479		0.767023				0.381927	1.1969	1.89481		0.209455	0.23513
0.132704		1.94768				0.5315	0.409662	1.26276		0.0627501	0.104406
0.211674		0.633124				0.296256	1.50035	0.93361		0.239059	0.719632
0.0716326		0.0634899				0.305745	1.19804	1.66493		0.00995781	0.45569
0.234116		0.615489				0.0346728	0.626217	0.711044		0.00816399	0.26708
0.149777		0.0540753				0.124386	0.76918	0.69162		0.00785986	0.136465
0.0848112		0.704636				0.0228993	0.69984	0.608431		0.217968	0.145361
0.399332		0.336624				0.313673	0.74986	0.0779154		0.0674151	0.241215
0.214812		0.403283				0.394693	0.157472	0.548275		0.00562868	0.934608
0.235767		1.58645				0.0859045	0.220131	0.998242		0.235012	0.145355
0.395211		0.360954				0.612162	0.00724184	0.885246		0.085597	0.198274
0.331944		0.503403				0.252677	0.0153095	0.426328		0.0650907	0.308604
0.169517		0.718187				0.521267	0.00604761	0.350741		0.0553917	0.229082
0.178382		0.371372				0.205723	0.043595	0.671387		0.242354	0.325831
0.337561		0.726032				0.391854	0.0192403	0.608213		0.147162	0.368516
0.44535		0.904473				1.42764	0.017252	0.80082		0.0812072	0.300717
0.259329		0.311892				0.237968	0.571805	0.242935		0.103884	0.158271
0.301877		1.52593				0.697161	1.50986	1.48295		0.103098	0.109779
0.248246		5.01862				0.610188	0.824834	0.291324		0.0236318	0.158847
0.238961		1.2551				0.661531	0.727745	0.0601955		0.0909991	0.231014
0.379163		0.73384				0.330655	0.921115	0.100734		0.124804	0.0706055
0.31844		0.225115				0.0930508	1.20953	0.570944		0.174524	0.114904
0.344297		0.516114				0.396668	0.447734	0.888341		0.0649108	0.062398
0.161784		1.95599				1.66534	0.82686	0.591665		0.0948129	0.334079
0.0431404		3.5616				1.51329	2.05848	0.190556		0.035963	0.98196
0.470521		1.03172				1.14253	1.18146	1.27643		0.180544	0.786362
0.390597		0.385243				2.07233	1.32255	0.314486		0.150335	1.21861
0.140607		0.93454				1.27452	2.03777	0.13219		0.0255608	0.0982913
0.181827		0.508212				0.530541	0.212626	0.0782859		0.0239214	0.118529
0.0925912		0.443181				0.639533	2.37743	0.246108		0.0202749	0.0790125
0.251721		0.27438				0.0503563	2.64342	0.141585		0.0316747	0.047532
0.366884		0.327319				0.879482	2.40133	0.103721		0.0560211	0.300652
0.207818		2.56172				0.334191	0.835399	0.128958		0.0257592	0.339254
0.166972		2.16336				2.02692	1.89027	0.0512832		0.0858223	0.0696735
0.108732		0.472043				0.559952	0.106383	0.343695		0.0182501	0.196103
1.54255		2.293				0.803125	1.01034	0.297117		0.0453199	0.248809
1.13317		0.464961				0.26402	1.35755	0.138554		0.0417334	0.476044
0.179403		2.18852				0.231946	1.80585	0.422332		0.137169	0.398957
0.0294491		3.29524				0.324113	0.52721	0.70104		0.083106	0.139436
0.0587761		0.48654				0.72864	3.67914	0.953841		0.071424	0.184861
0.101349		0.926106				0.352961	0.0821393	0.751101		0.115872	0.183303
0.16193		0.687066				0.538039	1.09449	0.941569		0.0901615	0.178373
0.521558		0.195249				1.33625	0.808578	0.71002		0.138959	0.25358
0.0414964		0.0578149				0.367167	1.61816	0.817814		0.0582314	0.152462
0.234133		0.378447				0.273585	0.627913	0.548985		0.0354543	0.217053
0.0246738		1.34278				0.0610591	0.805261	0.0257436		0.308551	0.341579
0.0244398		1.6304				0.191773	0.864499	0.0856626		0.12021	0.808969
0.021982		2.22019				0.312018	0.805787	0.101691		0.165701	0.402832
0.033559		0.846798				0.466725	1.95833	1.35478		0.0776596	0.403123
0.0155813		1.35532				0.655396	0.0073308	1.7347		0.0800732	0.149973
0.0131748		1.3213				1.47795	1.38855	2.22549		0.116511	0.160872
0.184116		0.501604				1.37153	1.59925	0.832026		0.0963734	0.196704
0.0692199		1.03578				1.0091	1.50235	0.723034		0.0468168	0.200834
0.127409		0.733639				0.310889	0.0177346	1.05284		0.0650345	0.456801
0.343421		0.531948				0.754784	0.336536	0.760825		0.0308979	0.544341
0.063045		1.7066				0.021502	0.814793	0.650056		0.0746858	0.128283
1.78459		0.442404				0.518081	1.05668	0.742683		0.190247	0.713074
0.140466		0.229129				0.410241	0.104034	0.181094		0.0529088	0.201548
0.0536181		2.0447				1.32946	0.536022	0.520882		0.0970302	0.232071
0.0980344		1.66025				0.543027	0.0916412	1.06561		0.221153	0.196381
0.300049		0.723549				0.362429	0.645093	1.06759		0.0607706	0.0901587
0.0167653		0.746753				0.337957	0.690902	2.14417		0.0231794	0.179182
0.351342		1.15572				0.0241909	0.298249	2.02067		0.160007	0.237621
0.0574473		0.981524				0.02802	1.61116	1.38799		0.302086	0.270323
1.67157		0.137924				0.0354949	2.5312	1.32523		0.0396262	0.373235
0.526215		0.229535				0.511868	3.48403	0.228773		0.0881832	0.09517
0.930728		0.253377				0.595806	0.681061	0.392781		0.120141	0.0116837
0.168553		0.227303				0.546238	1.17534	0.236041		0.011695	0.379951
0.068279		1.06288				0.856476	0.445129	0.459789		0.0184281
0.058845		0.911302				1.07342	0.0918004	0.213649		0.121059
0.177987		1.05847				0.905788	0.0392059	0.498874		0.0732166
0.0320703						0.412081	0.381455	0.299523		0.0176071
0.0790726						0.705305	0.234219	0.161066		0.0197875
0.0308623						0.971355	0.864144	0.872005		0.0101781
0.084085						1.11702	1.29279	1.0931		0.0181215
0.164316						0.865941	1.35587	1.30842		0.108521
0.285573						1.03453	3.49828	0.484372		0.0262105
1.20546						1.45006	0.692319	1.01837		0.116616
0.130352						0.71878	1.38461	0.281604		0.107842
0.0467974						0.764651	1.06613	0.28033		0.10401
0.0486794						1.40115	1.99196	0.794819		0.131708
0.152759						0.0197376	1.97671	1.04886		0.0200142
0.537733						0.0146076	1.15932			0.106536
0.399396						0.210987	0.989731			0.0582161
0.171861						1.55863	0.092469			0.0347364
0.328702						0.38701	1.65458			0.0231217
0.161225						0.333353	0.121266			0.0184705
0.608759						0.537018	0.898128			0.0225027
0.0147145						0.199109	0.641324			0.0599205
0.191787						0.412768	0.794908			0.173821
0.374769							0.761034			0.183352
0.0613762							3.09138			0.104227
0.115698							2.64666			0.0552771
0.0458263							2.12449			0.0168311
0.0236515							1.60758			0.0226389
0.131863							3.79074			0.0174728
1.13537							2.14553			0.0788325
0.0712785							0.12201			0.0891118
1.11976							0.293274			0.22425
0.0836433							0.722015			0.146579
0.296056							1.18617			0.0511689
0.165896							1.10369			0.0335555
0.338803							0.162545			0.0979279
0.258456							0.395154			0.108378
0.0144673							0.0807398			0.0149646
0.298658							2.94713			0.0588294
0.0324559							2.02686			0.186463
0.253685							2.26304			0.0142934
0.323264							2.78727			0.0382867
0.238073							2.74032			0.0398465
0.242291							1.1582			0.0417183
0.260183							1.59466			0.0264296
0.361513							1.0561			0.0315244
0.0972517							1.90191			0.0251337
0.200699							4.26812			0.0229314
0.124438							1.13534			0.0732745
0.138124							0.652206			0.0774689
0.185384							0.791063			0.0428196
0.151933							0.834365			0.0352173
0.0234896							0.970158			0.045424
							0.955921			0.0323
							0.898919			0.0451413
							0.947448			0.0340164
							1.35493			0.531383
							0.899495			0.159018
							0.642195			0.162876
							1.85261			0.220107
							1.05516			0.100917
							0.655719			0.262563
							1.95486			0.143661
							2.75267			0.0286064
							1.54274			0.246135
							1.06176			0.097626
							1.26054			0.138837
							1.13959			0.059813
							1.70748			0.0554962
							1.57121			0.0693013
							0.559877			0.0348791
							2.23973			0.180579
							1.44204			0.122548
							0.742374			0.0606438
							0.814845			0.024288
							0.832146			0.0282081
							0.702633			0.139591
							0.743785			0.167366
							0.81969			0.157052
							2.16921			0.123909
							1.83479			0.0186294
							1.77403			0.0586286
							2.13303			0.0156066
							0.915871			0.0975074
							2.19419			0.0725317
							1.71284			0.0913859
							1.30942			0.0404179
							1.95112			0.26863
							0.833094			0.113609
							1.98963			0.0200712
							2.82489			0.217769
							2.04111			0.158665
							0.0272401			0.130899
							0.0904357			0.131451
							0.0619803			0.0453829
							0.0464159			0.0438187
							0.0654064			0.569758
							1.39227			0.00904381
							0.682474			0.0559978
							1.35802			0.0949162
							2.455			0.0366605
										0.0608118
										0.0711581
										0.0176484
										0.0144376
										0.0694207
										0.0100284
										0.0185381
										0.0189556
										0.0337259
										0.0140061
										0.031598
										0.0546059
										0.175426
										0.440541
										0.371411
										0.607368
										0.171657
										0.239329
										0.332642
										0.059368
										0.12595
										0.0764369
										0.31311
										0.0572092
										0.0214774
										0.0137385
										0.02397
										0.106296
										0.0905554
										0.0596576
										0.0313439
										0.0231462
										0.151963
										0.0607755
										0.0177722
										0.255795
										0.107447
										0.052883
										0.0988524
										0.0536439
										0.0697254
										0.0445056
										0.159111
										0.157635
										0.0197811
										0.0841788
										0.116839
										0.0404961
										0.0467783
										0.304933
										0.058595
										0.4252
										0.0476154
										0.0404033
										0.0670736
										0.135377
										0.0458098
										0.268645
										0.184634
										0.234031
										0.158803
										0.0453395
										0.237188
										0.0856544
										0.0587493
										0.156206
										0.021749
										0.108012
										0.301729
										0.0995896
										0.0176462
										0.523977
										0.114683
										0.169625
										0.462849
										0.0436432
										0.0935503
										0.0210764
										0.518825
										0.153484
										0.50585
										0.306532
										0.0568081
										0.068324
										0.131788
										0.0379768
										0.0925525
										0.0994436
										0.168343
										0.302268
										0.163659
										0.124791
										0.296848
										0.157961
										0.491333
										0.0685763
										0.0621223
										0.0768278
										0.574326
										0.30552
										0.276359
										0.0549475
										0.245319
										0.147479
										0.478181
										0.311381
										0.132486
										0.213389
										0.398964
										0.0707862
										0.121269
										0.0365165
										0.251128
										0.181437
										0.0917747
										0.206517
										0.0537455
										0.0990854
										0.0833159
										0.0454149
										0.108805
										0.133433
										0.0453814
										0.199819
										0.0505346
										0.0432538
										0.0679377
										0.0577489
										0.111212
										0.389323
										0.0598562
										0.855402
										0.136406
										0.0531757
										0.0568488
										0.052919
										0.96635
										0.0387485
										0.262595
										0.0919133
										0.474151
										0.0186252
										0.0898595
										3.08141
										0.172623
										0.171655
										0.289008
										0.0629126
										0.271495
										0.0985766
										0.179943
										0.0222277
										0.19613
										0.334715
										0.126368
										0.23218
										0.469015
										0.165861
										0.283868
										0.101882
										0.157992
										0.205915
										0.0602041
										0.172756
										0.280326
										0.0211236
										0.0263587
										0.229167
										0.0822965
										0.216046
										0.0470479
										0.518478
										0.0501726
										0.187111
										0.117673
										0.410516
										0.0212319
										0.0289429
										0.633806
										0.85223
										0.0239418
										0.442703
										0.123548
										0.19327
										0.130039
										0.170991
										0.106879
										0.223362
										0.081004
										0.0458657
										0.142972
										0.0531261
										0.168226
										0.142712
										0.050154
										0.152849
										0.0727177
										0.0577892
										0.163108
										0.091187
										0.189636
										0.0374636
										0.0105081
										0.0868775
										0.350184
										0.107691
										0.0319583
										0.192169
										0.249196
										0.125382
										0.44522
										0.174159
										0.077152
										0.024407
										0.0817665
										0.175412
										0.110266

## Sheet: Fig 4b
A549	A2780	HeyA8	MCF7	MCF10A	MDA MB231	MKN28	OVCAR10	OVCA420	OVCA429	PEO1	SKOV3
1.40721	1.12486	0.333442	0.529039	0.878523	0.725995	1.5071	1.64087	0.622388	0.622075	0.887567	0.526104
1.53594	0.81612	0.150418	0.716755	1.19626	0.777022	1.09749	0.869966	0.0477619	0.430028	0.1077	1.03027
2.32194	1.01865	0.106688	0.647332	0.293735	1.57135	0.501986	1.66873	0.0472325	0.721163	0.103775	1.498
1.17938	0.707197	0.129435	0.577941	1.22918	0.295098	0.726436	0.138548	0.0340338	0.039794	0.436322	0.082665
2.95033	0.650659	0.114448	0.851285	0.816638	0.19437	0.907586	0.393755	0.710166	1.23488	0.0816506	0.725952
1.75689	1.06815	0.121197	0.368183	1.27753	0.675283	0.162145	1.05783	0.5946	0.0316597	0.153144	1.27056
0.7429	1.93911	0.158778	0.561132	0.80203	0.971599	0.392385	0.512935	0.717571	0.578713	0.0638505	5.38839
0.567355	0.655393	0.249329	0.39954	0.541805	1.78744	0.751953	1.14912	0.755582	1.16187	0.0768852	1.63353
1.34614	0.613335	0.724306	0.479903	0.269128	1.99822	0.708849	0.0950061	0.73978	0.357471	0.0839426	1.10018
1.15505	0.787616	0.43754	0.768906	0.781887	1.56022	0.801345	0.250819	0.954187	0.433178	0.0779941	1.1727
1.42863	1.26497	0.345268	0.638208	0.518593	0.666241	0.119309	0.55079	0.112759	0.387534	0.0744943	4.28388
3.19707	0.826097	0.173238	0.756321	1.02059	1.86097	0.0462449	0.607264	0.25161	0.633953	0.0786372	2.56565
1.35999	1.10136	0.329075	0.588401	1.46258	0.57553	0.512039	0.237807	0.0338325	1.0399	0.0787774	0.638411
2.14659	0.490598	1.14213	0.52391	0.181151	0.895619	0.208869	0.484084	0.0995561	1.28165	0.0794163	0.112974
1.02844	1.40565	0.299027	0.78608	0.181469	1.85074	0.404516	0.446512	0.344643	0.946781	0.080348	3.7016
0.582955	1.12875	0.883319	0.4019	0.495097	1.19949	0.740133	1.15706	0.28583	0.970184	0.0818774	0.243761
1.66555	1.6779	0.964478	0.64241	0.190358	1.68479	1.54698	0.697533	0.575333	0.729846	0.150885	0.539004
0.289535	0.985184	0.147208	0.844118	1.61343	1.5539	1.12317	0.619425	0.861876	0.542141	0.0758835	0.956959
1.99128	1.11413	0.501122	0.762425	1.80092	1.36494	0.452543	0.569751	0.939686	1.04541	0.0939186	1.06172
0.437221	1.48113	1.37897	0.960595	0.225596	2.28368	0.517925	1.13473	0.743851	0.57943	0.0586069	1.02322
0.766547	1.90666	0.868465	0.903834	1.02204	0.671496	0.528699	1.87954	0.433811	0.698344	0.0600662	0.653428
1.67072	2.94121	1.12182	0.473989	1.31268	0.736872	0.493266	1.83568	0.949132	0.306757	0.0659529	0.917007
1.46761	2.5347	1.09387	0.315422	0.227981	0.916499	0.586821	1.63267	0.695963	0.480442	0.0699062	1.42191
1.68554	1.0209	0.283789	0.885335	0.534007	0.861938	0.707977	2.52256	0.292089	0.245891	0.0749313	1.74203
1.05288	2.16644	0.360654	1.29198	0.899032	2.13961	1.34231	1.20514	0.113996	0.836482	0.0639164	1.37906
1.37948	1.45793	0.306852	0.543194	0.812952	1.22372	1.50404	1.33353	0.0905578	0.664721	0.0711305	0.481806
1.46394	0.116478	0.587343	0.926295	0.527801	1.98347	1.5667	0.55162	0.795665	0.854196	0.0675935	5.40573
0.846136	0.0608206	1.01931	0.818898	1.18592	2.37638	0.714813	0.674643	1.6843	0.731966	0.0767286	1.62651
1.01635	0.972124	1.10276	0.69135	0.869464	0.977347	0.842363	4.23515	1.43915	0.580744	0.0606804	0.132603
1.22697	1.18264	0.379302	0.632386	1.66951	1.16404	0.502756	1.36679	0.770074	1.00077	0.0750055	0.802993
0.416058	0.857428	1.04085	0.507831	1.76192	2.32028	1.28298	1.04358	1.71639	0.971459	0.0654128	0.862439
0.229338	1.62337	0.536553	0.402898	1.23852	2.69333	2.29631	0.54213	1.6012	0.297371	0.0639494	1.13014
2.44076	0.570001	0.545368	0.358263	1.39844	1.81019	2.28936	0.530804	1.44762	0.428536	0.0659982	1.00529
0.752791	2.19093	0.759604	0.508616	1.26099	1.27845	0.177017	0.185807	0.870134	0.031235	0.0676513	0.569098
1.81928	0.717596	0.151326	0.441814	1.10758	0.73779	0.078004	0.671186	1.23284	0.457348	0.0683149	0.332527
0.860699	0.42427	0.464566	0.39948	1.43731	1.53413	0.745701	1.27083	0.721765	0.570843	0.0679852	1.32276
1.28402	0.909596	0.441774	0.335535	0.250658	0.484263	1.21267	0.682742	1.1809	0.679775	0.0763988	0.411338
0.94973	0.821119	0.874371	0.400723	0.222514	1.12344	1.03929	1.03987	1.02902	0.610888	0.0774459	1.45331
0.849714	0.827905	1.0056	0.377683	3.70741	1.19443	1.75604	1.69559	0.512302	0.377071	0.0617646	1.50194
0.832825	0.318694	0.633564	0.575843	1.18851	0.473185	1.33131	1.93735	0.655847	0.549441	0.0640154	1.52699
0.872336	1.0792	1.10719	0.98811	0.509	0.418228	1.39244	1.01744	0.439485	0.785867	0.0634754	1.10779
1.13846	0.79008	0.605834	0.787803	0.777178	0.557531	3.32252	1.34105	0.339632	0.0579869	0.0636279	0.066233
1.4508	0.834176	1.08701	0.574453	1.32148	0.705063	1.64801	1.83308	0.747914	0.0345445	0.0675111	1.01397
1.46513	0.603673	3.4264	0.792528	1.40317	1.85864	1.0301	1.22304	0.807512	0.258656	0.0871374	3.18456
0.78833	1.05884	1.15896	0.634136	0.789482	2.19448	3.01917	2.38158	1.0129	0.476455	0.0672432	2.22775
0.0405936	0.915476	1.11278	0.781796	1.03994	0.414863	0.633348	1.20803	0.652287	0.903631	0.0665589	1.60972
0.79673	1.26616	1.8397	0.893309	0.57911	0.878004	0.953527	1.72993	0.591704	0.509789	0.0518875	0.899509
0.625597	1.0898	0.908383	0.942919	0.454086	0.763396	0.873508	1.66727	0.33177	0.178149	0.063801	1.25271
1.27828	0.531759	1.18169	0.896922	1.14048	0.826566	1.34867	1.56814	0.643357	0.504758	0.0573661	0.845244
1.32529	2.52493	1.18751	0.665825	0.222466	0.660808	0.615551	1.55299	0.6906	0.791217	0.0550452	0.0946903
0.681406	1.4961	0.981903	1.84315	1.52675	1.07517	0.745829	1.1176	0.405095	0.905177	0.0814981	0.604811
0.742386	1.16681	1.29359	0.734617	0.677399	0.847453	1.49484	1.92961	1.08938	0.800687	0.0772892	1.25496
1.92535	0.974722	1.9139	1.24442	0.777294	0.591464	1.13638	3.68251	0.372264	0.504024	0.0780065	1.75755
0.755227	0.252802	1.43371	1.1954	2.2164	1.23	0.666032	2.24926	0.380261	0.0781821	0.0835428	0.601632
3.0682	0.629269	1.28158	1.35537	2.03825	0.583137	0.719084	1.66747	0.557541	0.319786	0.0777468	4.41743
1.12683	0.695599	0.724217	1.75153	0.987551	1.04754	0.553601	1.1878	0.479052	0.946656	0.107337	5.20033
1.19603	0.377857	0.683611	0.925576	0.702725	1.50418	0.247476	1.19236	0.533015	0.847498	0.08419	1.01488
0.981576	1.31793	0.406998	1.68034	1.28213	1.89428	0.532944	1.49645	0.328917	0.284745	0.0833655	0.0436944
0.539659	1.22966	0.601154	0.674432	1.62333	1.6067	0.425363	2.04616	0.459135	1.25778	0.0952295	2.48224
0.67855	1.70308	0.229133	1.02436	1.34686	1.31193	0.397013	1.11716	0.103236	1.11321	0.0994013	0.0537206
0.635539	0.549103	0.866571	0.857728	0.761216	1.79549	0.761728	1.12818	0.157799	0.043743	0.0867335	1.22401
0.570599	0.943636	0.905761	1.03773	1.02789	1.32896	0.664658	1.78486	0.0438861	0.4837	0.0846311	0.885924
2.17912	0.729406	1.86414	1.38587	0.622824	1.79047	0.560974	1.07336	0.599093	0.749313	0.0963838	1.70314
0.409594	1.28343	0.375272	2.89125	0.933199	1.5994	0.6769	1.86233	0.151178	0.679582	0.0811065	0.29394
1.35276	0.558179	1.04748	1.16603	0.798141	1.27601	0.199514	1.9566	0.121564	0.247363	0.0841034	0.371158
0.968195	0.649521	0.662018	1.57315	1.08591	0.947329	0.380635	1.48938	0.0936377	1.10468	0.0829986	2.54654
1.36984	0.498532	0.82571	1.14197	0.614308	1.68043	0.356541	1.46019	0.389794	1.50003	0.0894253	1.83882
1.23678	0.765565	0.506421	1.98944	1.25696	1.3529	0.835764	1.67178	0.502721	0.0379535	0.0620738	0.105214
1.25293	0.651709	0.309769	1.52386	0.800086	0.934721	0.860473	1.1077	0.0452024	0.421319	0.0600662	0.171751
1.40342	1.29676	1.34374	2.28815	1.08605	1.26647	0.0868711	1.37361	0.348428	1.30076	0.057935	0.905317
1.84153	0.934825	0.360102	0.546383	0.584476	1.38308	2.3085	1.13152	0.102904	0.768841	0.0598354	2.95638
0.368306	0.374368	0.752474	1.22898	1.29573	1.42291	1.60029	1.37175	0.838602	0.528608	0.0656437	0.616517
0.851495	0.872765	0.645569	1.19286	1.55245	1.55007	1.74609	1.12546	0.886938	0.429113	0.0670288	1.94289
0.405726	1.99756	1.45226	1.24083	0.19359	0.986769	0.421177	1.28603	0.811255	0.533906	0.0704544	1.00741
1.01208	1.26259	0.532033	1.41271	0.612519	0.937034	0.373317	0.586048	0.873752	0.338544	0.0708213	4.88102
0.603463	2.58809	0.265833	0.790163	1.62455	0.419838	0.259551	1.83055	0.666229	0.650771	0.0749106	0.135406
0.985867	0.926526	0.321018	1.02843	2.93098	1.57341	0.580638	0.914361	0.63491	0.317842	0.0782827	0.370615
0.963733	1.20683	0.486982	0.499138	1.81095	1.35621	0.903765	1.09837	0.523409	0.232973	0.0664269	1.50582
1.79537	0.767334	0.844476	0.913427	0.365926	0.627344	0.13884	1.64411	1.05002	0.383075	0.0621768	0.678544
1.86146	0.485536	1.04591	0.851051	2.45432	2.29103	0.198929	0.8063	1.22648	0.286496	0.0574691	4.68921
1.34612	1.39837	1.15335	1.47494	0.445264	0.0802853	0.726868	0.919528	1.18912	0.690009	0.0562283	2.19479
0.392301	1.52343	0.23967	1.20076	2.37801	0.580483	1.19691	0.715797	1.18615	0.989268	0.0636279	2.07273
0.765981	2.69559	0.186677	1.13522	0.166191	0.0408189	0.877085	0.109088	1.17411	0.656044	0.0626591	1.60749
0.785388	1.80558	1.15883	1.53639	0.635704	0.561864	0.639299	0.0279217	0.0926665	0.833232	0.0694115	0.610649
4.0241	2.04305	0.787703	0.635918	0.130851	1.53933	1.23686	0.878166	1.17576	0.735783	0.0668969	8.4212
0.107257	1.15654	1.19048	0.85467	0.602654	1.29839	0.107847	0.909636	0.822135	0.488884	0.0722476	0.491312
1.69423	1.86704	0.682576	0.965408	1.53472	1.53984	0.633426	0.695371	1.12744	0.730143	0.118986	0.449538
0.662005	2.53867	0.50665	1.2973	0.851585	1.80311	0.529591	0.165212	0.554181	0.911879	0.111397	1.89858
1.80787	0.794683	1.1605	0.685109	0.833779	1.30475	0.213063	0.564461	0.983278	0.418197	0.0815929	2.46646
1.5875	0.976317	0.347475	0.786233	2.28601	0.0864785	0.569769	0.678817	0.726541	0.568339	0.383008	2.19536
1.61403	1.4033	1.37314	0.585398	3.25929	1.35954	1.1	0.158233	0.846167	0.808128	0.397284	0.86333
0.687669	1.72659	1.52128	1.46364	1.50262	0.0647659	1.1122	0.386994	1.52806	0.976301	0.0746551	1.43206
3.39122	1.38617	1.80529	1.19115	1.06323	1.13688	0.121575	0.572556	1.60154	0.914154	0.280173	1.74068
2.38768	0.866907	0.407407	1.26891	1.15533	1.43277	0.90875	0.694094	2.16176	0.319276	0.113557	0.332137
1.31929	1.23041	1.18176	0.506103	2.06051	0.828495	0.935257	0.777948	1.39688	0.603861	0.3512	0.138324
1.61866	0.73596	0.562077	0.415112	1.59379	1.12434	0.768958	0.661552	2.60391	0.574582	0.740396	1.22349
2.66495	1.23401	1.03065	0.317951	1.41879	0.90603	0.51347	0.754598	1.59899	0.251794	1.07079	1.41551
1.20826	0.923102	1.28045	1.32099	2.23159	0.802277	1.90511	0.226024	2.00437	0.253069	0.0886874	2.3268
0.890193	1.10124	0.682772	2.08178	1.19741	0.912546	2.08429	0.384929	3.95686	0.0255318	0.0982306	0.180638
1.06255	1.04588	0.433908	0.385341	0.770308	0.702571	0.652532	0.0352882	0.29919	0.444458	0.11993	0.423912
1.54736	0.731557	1.58248	1.7966	1.91862	0.74448	0.108186	0.604573	1.25062	0.588679	0.0617564	1.03
1.50976	1.73167	1.1268	1.15576	0.868387	0.231661	1.07624	0.048855	0.657132	0.128198	0.0783116	1.69881
1.73064	1.46419	0.559322	2.56547	0.79476	1.34814	0.306348	0.561014	1.00436	0.450863	0.34021	0.499148
2.0451	1.08983	2.17636	0.975699	0.701986	1.61745	0.599881	0.483331	0.490865	0.469079	0.229699	0.272358
1.6465	1.17138	0.667118	0.928546	1.1967	1.12723	0.622775	0.597759	0.114748	0.359005	1.00533	1.0737
1.59586	1.04369	0.65481	1.6512	0.819632	0.933742	0.140181	0.291433	0.558466	0.385936	0.0816341	1.00246
0.609294	0.794871	0.409493	1.23523	0.455658	0.620417	1.33292	1.42788	0.690703	0.492791	0.1123	0.186331
1.94712	0.598508	0.712682	1.11407	0.952489	1.71386	0.23606	1.20424	0.714533	0.529587	0.0736657	2.46694
1.00872	0.493031	1.61121	0.74234	0.820066	1.43743	2.32569	0.215686	1.23263	0.0548898	0.0907939	1.32896
1.17817	0.491878	1.43402	0.800819	0.134638	1.61726	2.37526	1.11048	0.842622	0.698886	0.118046	0.421314
2.05644	0.975784	1.74481	2.90557	0.985925	1.3146	0.751237	0.89843	0.532919	0.531713	0.0693249	0.542206
2.43979	0.930992	0.528452	1.06914	0.143358	0.185981	1.35404	0.299402	2.66018	0.189781	0.0980615	0.335711
1.11686	1.73181	1.8531	2.41104	0.498193	0.628563	0.122606	0.881142	1.07397	0.786431	0.0652356	0.225814
0.819029	1.60479	1.37456	0.8188	0.580072	0.850065	0.945788	2.06584	1.40754	0.632603	1.55135	4.32181
1.08872	0.829816	2.03403	1.08282	0.159239	1.5073	1.1043	1.6787	0.765229	0.437396	0.899348	2.79559
1.12632	1.12504	0.233184	2.52487	0.948092	1.62975	1.41211	0.2409	0.912488	0.713403	0.136832	0.817882
1.13575	0.77973	0.381603	1.74071	0.979542	0.814404	1.6142	1.46828	0.272658	0.0487378	0.0763947	1.79497
1.47543	0.54975	0.292451	1.17161	0.435	0.258714	0.813318	1.02901	0.367364	0.497204	0.156161	1.13243
0.514574	0.689397	0.389838	0.755977	1.00422	0.537969	1.36502	1.22239	0.163776	0.589642	0.0659776	2.0605
0.384724	0.4917	0.547851	0.887738	0.734101	0.356983	0.148624	1.39391	0.243484	0.335818	0.071316	1.37213
0.144999	0.514773	0.709047	1.06568	0.525911	0.878782	0.716722	1.35317	0.14699	0.64562	0.124819	0.458877
0.579241	1.37173	1.34603	0.94922	0.653225	1.20606	0.723257	2.54958	0.290021	0.308049	0.0691765	0.683511
2.09577	0.121554	0.733061	0.163985	0.341413	1.48886	1.32916	0.406182	2.75292	0.0953515	0.0684675	0.540126
0.795071	2.68297	0.543562	0.88939	0.393	1.55664	1.97024	1.50487	1.43462	0.0472589	0.159068	1.01417
0.560998	0.976681	0.531883	1.73525	0.479493	1.55729	2.38969	2.09995	1.55226	0.511881	0.251308	1.42066
2.39117	0.916541	0.455317	1.32597	0.946554	1.77374	2.42149	0.88234	1.70217	0.347475	0.857202	0.669101
0.309193	0.896858	0.613654	0.879601	0.220224	1.04726	2.03747	2.52153	1.69333	1.62576	0.15833	1.01002
1.91646	0.490976	0.331379	2.00668	0.367383	1.75561	1.85297	1.06775	0.328802	4.80282	0.084392	1.64917
0.226441	0.840175	0.513284		1.00516	0.761398	1.27859	1.4528	2.12489	2.63315	0.0917338	1.80655
0.198428	1.19814	0.507823		2.67838	0.79374	1.8558	1.49721	1.50788	0.109875	0.123731	0.987386
1.32436	1.05943	0.742949		1.11094	0.350011	0.674508	2.10325	1.14546	0.908361	0.301663	2.22734
4.93951	0.208669	0.316616		0.907311	0.51018	0.494024	1.1754	0.955599	2.99914	1.16623	0.781477
4.53303	1.14523	0.23377		0.393102	0.621726	0.578455	1.64609	0.16666	2.67166	0.515318	0.333588
0.366347	0.871196	0.500749		0.365296	0.836903	0.441607	1.82642	0.73849	3.3288	0.260732	0.212112
0.216709	0.924459	0.519337		1.12539	0.711849	0.896129	1.50375	0.981979	3.7914	0.119526	0.19566
0.359407	1.16894	0.648851			0.628477	0.200465	0.508452	0.69809	3.3283	0.139359	0.96058
0.560639	1.47648	0.372274			1.52433	1.39162	0.617546	0.818395	2.55699	0.0748488	0.0991478
0.748095	0.323924	0.67546			1.2994	0.86272	0.8777	1.33337	0.3639	0.161318	0.808899
0.327549	0.469093	1.132			0.840918	0.749191	0.529726	0.977879	1.78714	0.142393	0.86935
0.412703	0.7756	1.69601			0.298172	1.07902	0.598705	0.715988	3.85644	0.135389	0.944498
0.354798	0.758308	1.36201			1.6189	1.73605	0.684766	1.08902	2.77665	0.649701	0.972577
0.338739	0.656899	0.663918			1.16786	1.70733	2.33365	1.01049	1.16762	0.382843	1.97607
0.259815	0.67332	0.421985			1.77051	0.249805	1.68423	0.817573	1.38217	0.725296	0.1828
0.915187	0.722423	0.818703			2.54882	0.791177	1.58884	0.695693	1.8604	0.0717117	0.603213
0.347035	1.81472	1.22893			0.828141	1.55595	1.86449	0.362118	1.86289	0.076844	0.827766
0.714294	0.417954	1.55692			1.3169	2.84384	1.65932	0.718924	0.896727	0.214274	0.372619
0.613784	0.175508	1.93159			0.977177	1.29731	1.09963	0.668965	1.243	0.281509	0.590284
0.30157	0.528236	4.16957			0.421501	2.04425	2.49578	0.0533968	1.25937	0.0729484	1.61402
0.364183	0.920752	1.07743			1.54948	0.887718	0.188832	1.08296	4.92347	0.0741851	0.342015
0.285265	0.383549	1.70259			1.08212	0.316926	0.740053	1.44092	3.96237	0.10488	1.63588
0.384236	0.353091	0.997218			0.688434	2.46479	1.29558	1.28036	4.07788	0.0788722	1.36383
0.539198	0.310523	1.25986			1.30758	0.494878	2.17563	1.06863	0.217105	0.0631497	1.32673
0.415013	0.396842	0.928386			0.750751	0.910573	1.4414	0.781858	0.108339	0.254338	0.971499
0.596432	0.489587	0.911901			0.70772	0.26441	1.44678	0.663182	1.36981	0.496227	1.33741
0.757645	1.17001	1.16668			1.32179	1.16888	1.14817	2.8195	2.08076	0.102019	1.33238
2.71566	2.04782	0.705729			1.06269	0.0688539	1.33727	1.60085	0.438843	0.142941	1.15361
0.745683	0.359687	1.54187			0.839091	0.531653	1.85991	1.83698	0.487425	0.413126	3.00727
0.509737	0.916555	0.786437			1.10981	0.12829	2.65814	0.785538	0.363325	0.0610391	2.00827
1.84878	0.763561	1.44456			0.606936	0.382115	2.36617	0.840103	1.12185	0.100943	0.132963
1.27938	0.749501	0.841576			0.505709	1.20623	2.54198	0.823305	0.619897	0.0740285	0.157257
1.74755	0.477505	2.74435			0.822297	1.35017	1.49523	2.17851	0.571045	0.074317	1.23953
0.505509	0.683914	0.30453			0.398519	0.632744	1.17612	2.27878	0.501102	1.00408	0.918047
1.05334	1.46871	4.75413			1.56431	0.31013	1.62361	1.54587	2.75657	0.0627622	0.658654
1.23284	0.815992	1.03926			0.847221	0.0855967	0.889252	1.994	2.46375	0.628801	1.03261
0.418351	0.339449	0.708488			1.12266	0.206744	1.01457	1.1222	0.17242	0.489549	0.0866379
0.200102	0.358231	1.60536			0.26724	1.2012	1.40529	2.05277	0.164758	0.653753	0.0585637
0.620838	0.754577	0.675367			0.54356	0.542942	0.961208	0.162039	0.213244	0.0607711	0.85291
0.942078	1.41777	0.694842			0.28363	1.95701	1.61079	1.18759	2.69596	0.0575722	0.897696
2.95998	1.05168	1.37996			0.635683	0.890296	0.334765	0.2001	0.0796228	0.0736698	1.74035
0.881154	0.431276	1.76936			1.16073	1.18708	0.378821	0.425505	0.19924	0.435555	0.456525
0.764435	0.300443	1.8664			0.128559	1.2612	1.01606	0.500619	1.40644	0.64043	0.372505
0.884545	0.355984	0.351745			0.119554	0.624982	0.86657	0.64715	0.465996	0.0782044	0.0811555
1.19796	0.354534	0.222465			1.75373	0.648811	1.06421	1.20607	0.174226	0.0704462	0.37596
0.107443	0.354733	0.261589			1.06783	1.16177	0.78727	1.63464	0.341598	0.0788928	0.484548
0.260182	1.02704	0.393618			1.23026	0.140996	0.684383	0.643558	0.325843	0.569666	0.0908569
0.62482	0.662028	0.28529			0.708746	0.690727	1.80011	1.18688	0.323818	0.224868	0.0655531
0.52625	0.826975	0.344708			0.338921	1.21088	1.20869	0.984474	0.0491061	0.887455	0.0631328
0.548822	0.558291	0.712773			0.9799	1.29939	1.34602	3.66485	0.212802	1.88298	0.126337
1.78273	1.25795	1.17258			1.56043	1.38386	1.0239	1.76959	0.0335757	0.21382	0.150017
0.547514	0.790884	0.131078			0.883413	0.263913	0.872484	1.01731	1.24891	0.0694857	0.0647082
0.498948	1.18213	0.354279			1.12365	0.635678	0.52818	1.7617	1.48782	0.0769306	0.0435676
0.358572	1.35753	2.16838			0.764762	2.08259	1.59094	1.07025	0.268518	0.0829203	0.0601747
1.40246		2.38426			2.46215	2.47754	0.955392	1.49825	0.0384047	0.603733	0.0609078
1.04604		4.58698			1.84128	0.871617	1.20588	0.601004	1.68261	0.0678038	0.0532994
0.88205		0.749733			0.731168	0.143979	1.94549	0.950288	2.10983	0.558033	0.0772282
0.410684		3.4145			0.808525	0.746042	1.24434	0.614278	2.85609	0.255732	0.194741
0.483138		3.8377			0.452427	0.656501	0.771931	1.04949	2.23213	1.45988	0.684051
0.19747		1.09397			0.450945	1.39051	0.544907	0.976499	0.0301824	0.317212	0.458798
0.271518		0.259518			0.440557	0.224041	0.434582	1.08362	2.86012	0.299197	0.784242
0.707802		0.298167			1.03938	0.863466	1.61462	1.06331	1.25412	0.0673503	0.232129
0.380558		2.03225			0.574753	0.499945	0.712853	1.16684	2.18842	0.13609	0.618498
1.134		1.51328			0.822487	1.35315	0.578782	0.721907	2.26882	0.0688302	0.157331
0.375553		0.770878			0.751865	1.33503	0.815706	1.04677	2.04149	0.0672143	0.306612
0.748823		0.658413			0.254214	1.3854	0.716359	1.25357	3.17786	0.551883	1.03802
0.502406		3.57142			0.240091	0.95191	0.721442	0.581941	0.0709054	0.074045	0.164696
0.477065		0.40356			0.836553	1.59089	0.0213811	1.05079	1.17999	0.066901	1.68992
0.585609		1.00961			0.780513	1.67311	0.979551	1.73407	2.178	0.0786001	1.00602
0.290969		0.358916			0.96709	0.659619	0.252055	0.853051	2.52363	0.643513	0.338733
0.475991		0.22775			0.506817	0.518886	0.194298	1.68413	2.54065	0.275288	0.139734
1.12578		2.4495			0.584259	0.464413	0.937057	0.674596	2.10549	0.552695	0.0589163
0.380029		0.475935			0.287146	0.558516	0.585356	1.02301	3.97495	0.37351	0.38657
0.396886		0.962586			0.243831	1.36729	0.0412253	1.15102	0.0572628	0.062519	0.0896721
0.598016		1.0933			0.299341	0.966848	0.700497	0.958745	2.04995	0.08055	0.112683
0.652747		0.915146			0.426221	0.608165	1.03152	0.748166	0.051144	0.0713284	0.0996805
0.390249		0.0463154			0.605505	1.11851	0.0344377	1.61253	1.2111	0.0684716	0.598776
0.253778		0.0236803			0.597464	0.0538773	0.572303	0.876151	1.61226	0.0621974	0.459638
0.28907		0.323421			0.372415	1.29984	0.830475	0.524314	1.65528	0.32518	0.947433
0.677701		3.03685			0.329588	1.07192	0.316217	0.77827	0.812335	1.47374	0.559925
1.34836		0.378235			1.43396	0.0852514	0.360832	1.72383	2.16304	1.17073	0.618739
0.252992		0.576264			1.05023	1.05605	0.624955	1.60828	1.72245	0.188744	1.02176
0.852446		0.393371			0.115894	0.69719	0.515467	1.22174	0.027627	0.159101	0.940837
0.320661		0.259061			0.163788	1.70271	0.0161944	1.31716	1.04344	0.435444	0.568253
1.99983		3.2821			0.254097	2.88295	0.0688857	0.958184	1.99377	0.396975	1.86708
2.82352		1.79261			0.352528	0.58807	0.450484	1.09236	2.00144	2.63753	0.0780198
0.45979		1.03047			0.798649	0.826069	0.731519	1.03842	1.29434	1.23021	0.0833551
0.544688		1.06341			0.427343	0.0637901	0.40559	1.35004	0.0431059	0.648192	0.0932315
0.687245		0.997164			0.384506	0.641993	0.545714	0.834107	0.894441	2.38318	0.264648
0.0616602		2.42488			0.350772	0.856258	0.683164	1.18084	0.725523	1.07605	2.33348
0.294183		0.561514			0.593762	0.615496	1.80479	1.0415	0.520245	1.00251	0.856345
0.307628		1.4768			0.879414	0.093507	0.630028	0.953932	0.505362	1.21174	0.0936121
1.42462		0.84203			0.704489	0.0534132	0.579703	3.33588	1.13444	2.29269	0.598948
5.97789		2.74452			0.569939	0.415217	0.10028	3.10201	2.04629	1.15407	1.07767
0.531398		0.905243			1.0799	0.459838	0.791542	2.30223	0.0911163	0.145448	0.94244
0.788732		0.810746			0.554336	0.0522942	1.04268	1.22112	1.24508	0.0898293	1.09644
2.87778		0.543578			1.27501	0.489918	1.16355	0.900773	1.93382	0.539829	1.08342
0.497852		0.754737			0.940505	0.331636	1.08619	1.42464	0.0298274	1.4212	0.294767
1.03336		0.261605			0.812604	0.478121	1.14125	1.28765	0.336906	1.32107	0.262007
4.38636		0.711479			0.761325	0.604784	1.79123	2.04911	0.0435572	1.93711	0.181924
0.604711		0.665293			0.860624	0.579297	1.70626	0.462328	0.515578	7.26756	0.0853466
0.300799		0.289317			0.686009	0.585795	1.10542	0.551278	2.03511	0.092719	0.848521
0.684646		1.82433			1.09722	1.55609	1.89716	0.414484	2.81756	0.34096	0.493932
2.92782		1.13329			0.953425	0.877439	0.773275	0.573133	3.56624	1.087	0.520018
0.205114		1.04815				0.800331	1.08197	0.273711	1.68546	2.1412	0.20052
0.741503		0.312553				0.806593	1.88249	0.543072	1.94263	0.947629	0.0634804
0.796483		0.190202				0.847146	1.23087	0.583182	2.84662	1.0288	0.0794126
0.188054		0.593838				1.3909	0.829832	0.630524	2.00736	0.137912	0.13223
0.64095		1.61549				0.295445	1.10996	0.404332	1.59524	1.07315	0.71897
2.59467		1.4766				0.583241	0.570966	0.231291	1.35197	1.86895	0.170056
1.89245		0.281376				0.570955	0.535212	0.44841	1.91175	0.0684056	0.417361
1.17812		0.201345				0.380174	1.70295	0.206233	0.979879	2.8886	1.22418
0.899247		0.754889				0.186822	0.208789	0.385132	0.0317103	1.24393	1.32627
1.81847		0.228541				0.0430452	1.91291	0.448603	0.719231	2.05153	0.115486
2.20405		1.91641				0.890011	0.426734	0.853313	1.73049	1.74431	0.325936
0.436595		0.712635				0.995985	0.58668	1.38338	1.74574	1.96984	0.264224
0.448446		1.13706				1.54778	0.0343178	0.922393	1.07645	1.29378	0.0913288
1.22429		0.982126				0.431629	1.29345	0.892558	0.0558146	2.86198	0.0822312
0.387146		2.01006				1.39032	1.44417	1.69744	0.029066	2.95625	1.05683
0.329083		1.17071				1.15355	0.912406	2.09355	0.0443634	1.12901	0.0546796
0.581945		0.747402				0.626278	0.733352	1.79924	0.0261157	0.252487	0.585246
5.11914		0.378189				1.04021	0.657733	2.7657	0.0934014	0.17101	0.103527
1.37981		0.106108				1.60094	0.163339	0.163954	1.3953	1.96665	0.19481
2.7994		0.37431				0.189416	1.11268	0.122774	0.681908	6.59096	0.258526
0.312881		1.42213				1.04114	0.659856	0.497943	0.0591373	0.751122	0.246894
0.273327		3.64382				2.03627	0.452147	0.203687	0.0818034	0.290017	0.266893
2.5126		0.418276				2.5533	0.573295	0.359973	3.06464	0.138283	0.341607
0.332223		1.48964				1.59117	2.07198	0.582957	1.49499	0.482038	0.105916
0.354055		2.80842				0.472574	1.26312	1.36096	0.6437	0.109015	0.516646
0.296333		1.62748				0.476337	1.42117	1.23623	1.14486	0.22937	0.292648
1.49375		0.0727233				1.13869	1.38084	1.78948	1.17417	1.20404	0.228628
0.550854		0.705708				0.38174	0.487934	1.87781	0.375137	4.39794	0.196578
0.403916		0.423584				1.00646	0.840835	1.16002	0.490802	1.75258	0.258688
0.513654		0.524705				0.0389807	0.322455	0.376298	1.04037	0.382551	0.126864
2.41452		1.84404				2.595	0.964922	0.802177	0.0314042	1.32177	1.27868
0.347537		1.75455				0.559387	0.140771	0.119745	0.584865	0.216228	0.22465
3.67767		1.65479				0.266949	0.374279	0.231124	0.0299162	0.132042	0.15796
0.486805		0.898184				0.034004	1.03912	1.41954	0.91004	0.601511	0.364973
0.204604		0.215386				0.563162	0.445082	1.19329	1.78794	0.498895	0.106903
0.404543		2.66464				0.929655	0.862878	1.18007	3.56294	0.642248	0.112599
0.234736		1.61123				1.04329	1.07011	0.564589	3.1138	1.64284	0.106264
0.292971		1.29242				0.750543	0.735639	0.544802	0.735074	1.80731	0.179783
0.314116		0.432532				1.33493	0.490411	1.20774	0.75415	0.737106	0.294998
0.333565		0.0463661				0.623677	0.541058	0.342319	1.5479	0.0779323	1.13934
0.438286		0.499538				0.0861844	1.40756	0.903307	0.979988	0.183637	1.66321
0.543056		1.82179				0.0903943	0.857061	2.22615		2.46441	2.81164
0.50199		1.00087				0.871717	0.630942	1.0328		0.530179	3.85748
1.14565		0.837439				0.473751	0.258509	0.805405		1.6269	1.10392
0.59976		2.23868				1.23797	0.698711	1.25704		1.7444	0.771877
0.627676		0.743129				1.40441	0.710191	1.09391		1.80566	1.32417
0.388101		1.15317				1.65978	0.625437	0.937976		5.85008	1.14446
0.803164		0.944787				0.120534	0.869699	1.11752		1.47237	0.558955
0.26596		1.05673				2.32387	0.598906	1.36741		0.804065	0.838033
0.470138		0.358551				1.81213	0.869992	3.47831		0.170124	1.39734
1.02236		1.03774				0.690582	0.25038	1.73712		1.37019	1.84921
0.36212		1.17471				1.02207	0.801428	3.25258		3.90395	1.46167
0.368677		1.3654				1.41044	0.400823	2.78024		1.23324	0.578198
0.683201		0.724939				1.41745	1.45774	2.20155		2.25762	1.69826
0.288254		0.105356				0.997063	0.858173	0.944695		0.180854	2.17974
0.736955		0.653881				0.101093	0.528853	1.11993		0.10455	1.24622
0.571552		0.0945195				0.523441	0.612758	1.26875		0.138135	0.412082
0.347702		0.996171				0.0876972	0.655551	0.981449		2.76952	0.566777
1.21049		0.50669				1.16419	0.603555	0.217215		0.770378	0.990663
0.521162		0.640895				0.851854	0.182254	0.823141		0.100436	3.509
0.725958		1.57694				0.245951	0.224171	0.981382		2.9885	0.81344
1.68276		0.533459				0.866315	0.0113765	0.853347		1.00632	1.14279
1.07293		0.705661				0.812089	0.0230547	0.741578		1.05116	1.01164
0.63921		1.12567				1.67334	0.0125864	0.772519		0.761877	0.869185
0.919427		0.512231				0.395804	0.0525967	0.997959		2.98805	1.59514
1.58856		0.656391				1.05006	0.0195627	1.10842		1.31747	1.39096
1.6799		0.920927				1.86072	0.0181955	1.48886		0.819268	1.1411
0.794434		0.514162				0.694381	0.442796	1.07491		1.36617	1.00694
0.921545		2.31438				1.37529	0.876865	2.40079		0.829772	0.647671
0.589306		3.81559				1.2547	0.73249	0.995134		0.356794	0.634276
0.815114		1.25415				0.90879	0.503941	0.15156		0.772736	1.42079
0.856874		0.997275				0.675179	0.864497	0.276774		1.31471	0.475136
1.02798		0.356374				0.305753	0.993365	0.931539		1.63229	0.424155
0.82847		0.544345				0.960279	0.49158	1.3462		0.809676	0.602835
0.362871		1.92952				2.33278	0.694185	1.00867		0.889059	1.56087
0.128033		3.60159				2.34155	2.02082	0.374801		0.387312	2.79762
1.26288		1.29198				1.99295	1.75029	1.4683		1.87483	1.59971
1.38583		0.326256				1.84279	1.53789	0.423198		1.39399	1.17537
0.495482		1.0874				1.21152	1.98772	0.274049		0.296122	0.551098
0.304886		0.501536				1.43386	0.231396	0.305579		0.403888	0.836014
0.296823		0.579867				1.30256	1.99697	0.37426		0.344345	0.551773
0.802089		0.423559				0.11095	2.75229	0.490942		0.36954	0.376214
1.58063		0.608242				2.1841	2.09334	0.392063		0.992752	1.95436
0.611724		2.64945				0.802837	0.892121	0.377802		0.264145	1.15311
0.4679		2.5577				4.46219	1.60839	0.139852		0.754742	0.814079
0.274678		0.525732				1.75349	0.122595	0.799642		0.270069	0.820881
4.99784		2.14692				1.43005	0.865212	1.46095		0.323531	1.31799
3.01221		0.77183				0.674596	0.847912	0.491828		0.561851	1.18005
0.486476		1.56229				0.67015	1.66067	1.05722		1.36856	1.06349
0.117685		3.06725				1.04195	0.434557	1.25893		1.09205	0.587983
0.220439		0.70304				1.73866	2.29227	1.9487		0.971946	0.588773
0.277765		1.11184				1.18758	0.100063	3.2149		1.69667	0.539989
0.561934		0.928829				0.939236	1.47054	2.6201		1.29681	0.715951
1.59582		0.354809				2.16844	0.624508	1.48962		1.29334	0.640979
0.155792		0.112762				0.672193	1.56063	2.48007		0.789423	0.514845
0.725189		0.4486				0.594545	0.666026	0.594978		0.416819	0.449809
0.0997668		1.19674				0.162928	0.786275	0.0456004		2.96885	1.05051
0.0892796		2.01321				0.473771	0.898593	0.227586		0.980743	2.06894
0.0715473		2.24485				0.510186	0.621082	0.298075		1.36384	1.70712
0.102566		0.925758				1.13227	1.39539	2.5488		0.711124	1.48732
0.0534187		2.0317				1.66861	0.0122859	3.18091		0.692182	0.838713
0.0635588		1.29013				1.966	1.03997	1.64208		0.725247	0.562543
0.40665		0.404996				2.94317	1.18438	1.1127		1.22685	0.985744
0.239298		0.977438				1.77004	1.17528	1.40593		0.637281	0.850447
0.234953		0.893413				0.409534	0.0278881	1.0628		0.652546	0.751603
0.838854		0.508474				1.29357	0.342491	0.428109		0.395425	0.815071
0.194079		1.93595				0.0706448	0.887667	0.616241		0.704763	0.540623
6.34673		0.606679				2.09849	0.832998	1.21847		1.28073	3.40732
0.689748		0.31802				0.916242	0.102519	0.693102		0.392794	0.906085
0.122434		2.13909				2.02856	0.398195	1.37015		1.02499	0.768226
0.309409		2.54122				1.05422	0.151148	1.58643		2.00772	0.641768
1.06611		0.583784				1.27677	0.524034	1.71734		0.590583	0.283711
0.0609208		0.54122				0.833187	0.756648	1.35005		0.274694	0.758172
0.904333		1.40748				0.0708377	0.291006	1.53435		1.25338	0.749419
0.163922		1.20517				0.0932983	1.68314	1.68195		2.36522	1.18704
3.82679		0.175281				0.133217	2.0629	2.25828		0.52982	2.02989
1.39642		0.290961				0.868822	2.87287	0.379399		1.05767	0.793925
4.30267		0.233728				1.40453	0.564512	0.932149		1.64261	0.091892
0.54064		0.271641				1.69291	0.929632	0.421694		0.175095	0.995816
0.264089		0.963338				2.97298	0.313722	0.93672		0.350215
0.286342		0.858392				3.19767	0.0816324	0.47301		1.45011
0.749147		0.925276				1.98706	0.0383144	0.970536		0.641671
0.0818697						1.00804	0.437435	0.842705		0.189952
0.264563						1.66492	0.334958	0.595922		0.303011
0.132688						2.36125	0.951482	1.09239		0.153729
0.186918						2.61072	1.2327	1.78411		0.289151
0.519601						2.37182	1.21657	1.53835		1.42281
1.11326						2.59459	1.8614	0.688502		0.318601
3.08251						2.54538	0.612433	1.87852		1.14217
0.432339						1.42874	1.18433	0.753869		0.865776
0.229103						1.58965	0.839279	1.12688		1.3883
0.134988						2.94394	1.39242	1.10767		1.15437
0.384014						0.0660262	1.33827	1.19955		0.312954
1.55558						0.0696266	0.771887			0.805883
0.856992						0.464491	1.1564			0.867911
0.49489						2.17143	0.084631			0.53398
1.36783						0.865025	1.16634			0.235046
0.647542						0.801444	0.107672			0.20337
1.99151						1.14873	1.06953			0.243291
0.0582671						0.778655	0.611542			0.700517
0.554187						1.27106	0.863239			2.00864
1.38951							0.694337			1.72152
0.220055							2.4059			0.959592
0.420081							2.84561			0.870962
0.134802							1.54911			0.309206
0.0667224							1.24529			0.303229
0.510051							2.12448			0.205592
3.0195							1.40817			0.753513
0.230603							0.119358			1.04584
3.69201							0.313143			2.17296
0.219202							0.523357			2.31065
0.740266							0.629401			0.513294
0.524569							0.833747			0.395148
0.909748							0.159187			1.21167
0.531555							0.367123			1.20494
0.0567922							0.0781829			0.402498
1.02718							2.20256			1.24106
0.0928159							1.60721			2.42835
0.610963							1.64205			0.148943
0.762097							1.74921			0.445618
0.963694							2.16007			0.516868
0.892871							0.663162			0.881676
0.856586							1.3045			0.416758
0.961376							1.07164			0.444991
0.307977							1.67871			0.429887
0.647366							2.965			0.312665
0.456111							0.840664			1.04356
0.489818							0.428487			1.57668
0.622451							0.59533			0.664929
0.535472							0.596334			0.562704
0.0904996							0.606856			0.984532
							0.814381			0.345685
							0.914949			0.72389
							0.745227			0.530158
							1.1885			4.60577
							0.861663			1.84612
							0.339011			1.58743
							1.40542			1.56652
							1.02536			1.00096
							0.984907			2.64059
							1.23375			1.696
							1.52087			0.264409
							1.29313			1.85587
							0.880219			1.12749
							0.979292			1.34896
							0.81937			0.569761
							1.06517			0.811428
							1.15667			1.07583
							0.436838			0.507316
							1.0675			1.64453
							0.929441			1.51459
							0.517775			0.620231
							0.604836			0.318704
							0.587035			0.350953
							0.474108			1.65387
							0.623719			2.0291
							0.561901			1.22436
							1.66369			1.29342
							1.4818			0.265473
							1.50042			0.932455
							1.8079			0.2459
							0.828496			1.2825
							1.24965			0.88936
							1.49226			1.17326
							1.13002			0.693278
							0.967359			2.40831
							0.637458			1.65218
							1.32769			0.241221
							1.77794			3.44441
							1.24389			1.42804
							0.0333813			1.22265
							0.0961463			1.21599
							0.0553864			0.432987
							0.044686			0.517742
							0.0401272			5.06608
							1.11284			0.147212
							0.982562			0.647285
							1.22544			1.01077
							1.87288			0.563273
										0.457581
										0.885745
										0.170965
										0.150423
										0.571798
										0.133563
										0.203106
										0.164472
										0.31816
										0.176666
										0.516592
										0.881602
										1.81025
										4.30927
										4.23517
										6.09626
										3.36541
										3.87653
										3.81968
										0.372843
										1.62833
										1.03491
										2.32266
										0.908281
										0.294828
										0.175297
										0.253646
										0.980183
										0.504138
										0.963071
										0.418217
										0.289168
										1.58111
										0.666368
										0.290071
										3.78855
										0.549949
										0.592533
										1.35945
										0.87595
										1.02034
										0.690665
										1.24864
										1.89627
										0.228323
										0.873563
										1.18982
										0.454757
										0.565631
										4.33002
										0.568677
										3.46724
										0.802515
										0.649722
										0.508524
										1.25721
										0.507844
										1.54417
										2.15887
										2.46216
										0.958833
										0.456208
										1.95463
										1.09556
										0.488333
										1.23902
										0.199405
										0.631212
										1.87332
										0.747334
										0.166067
										3.94622
										1.5149
										0.587887
										2.61548
										0.510078
										1.36403
										0.305488
										3.59998
										1.16312
										4.09337
										1.83472
										0.660168
										0.600885
										0.948536
										0.56406
										0.834166
										1.1986
										1.62112
										3.01894
										1.43978
										1.38123
										2.15852
										1.62111
										3.08509
										1.01605
										0.839624
										0.675527
										4.89629
										3.4967
										2.16518
										0.683211
										2.08984
										1.70521
										5.93098
										3.78155
										1.61076
										1.74788
										1.66392
										0.893119
										1.66627
										0.294061
										2.02269
										2.75485
										0.970211
										1.7067
										0.751741
										0.748843
										0.886145
										0.684308
										1.27585
										1.29123
										0.534775
										1.83954
										0.838371
										0.60483
										1.00572
										0.732015
										0.967144
										3.66348
										0.609232
										2.95397
										1.38592
										0.517342
										0.534689
										0.48621
										5.26926
										0.414342
										2.43886
										0.965614
										3.52963
										0.222543
										0.921188
										16.4322
										1.49328
										2.21566
										3.1368
										0.453124
										2.8313
										0.749073
										1.01502
										0.28371
										1.69805
										3.17296
										1.02564
										2.73557
										3.08388
										1.93518
										2.80232
										1.06821
										1.86555
										1.80482
										0.452259
										1.69448
										3.2583
										0.338904
										0.395066
										0.871725
										0.876251
										1.75162
										0.333924
										4.8197
										0.483217
										1.11236
										1.22073
										3.99636
										0.211973
										0.227453
										6.49301
										9.45327
										0.269418
										7.34986
										1.32053
										1.40164
										0.902807
										1.1095
										0.933794
										2.30952
										0.730301
										0.459865
										1.54308
										0.628615
										1.084
										1.33624
										0.632161
										1.26911
										0.850734
										0.309689
										2.16874
										1.82885
										2.32754
										0.506327
										0.143786
										0.955309
										3.31154
										1.9403
										0.385082
										2.17207
										2.46118
										1.24393
										5.22642
										2.68269
										0.562976
										0.446727
										0.994611
										0.789786
										1.2833
										0.640953

## Sheet: Fig 5c
137p	Sum of colonies Day 10	Sum of colonies Day 20	Colony 1 day 10	Colony 1 day 20	Colony 2 day 10	Colony 2 day 20	Colony 3 day 10	Colony 3 day 20	Colony 4 day 10	Colony 4 day 20	Colony 5 day 10	Colony 5 day 20	Colony 6 day 10	Colony 6 day 20	Colony 7 day 10	Colony 7 day 20	Colony 8 day 10	Colony 8 day 20	Colony 9 day 10	Colony 9 day 20
0.745844	0.444717	0.530589	0.444717	0.530589	0.453232	0.903189	0.74256	0.685485	0.944919	0.703997	0.567549	0.566881	0.91849	0.563954	0.707982	0.58607	0.89185	1.32322	1.4624	0.922602
1.09251	0.506795	0.60371	0.506795	0.60371	0.433408	0.556994	0.87527	0.695361	0.672826	0.858227	0.821386	0.916429	0.722955	0.548238	0.769305	0.536051	0.989032	1.0092	0.784862	0.748575
0.400462	0.573001	1.25614	0.573001	1.25614	0.538147	0.692545	0.672468	1.10996	0.723784	0.670272	1.16575	0.988535	0.7521	0.307309	1.33739	0.494219	1.08395	0.785012	1.36245	0.665143
0.665901	0.476139	0.784539	0.476139	0.784539	0.480436	0.694096	0.599057	1.16847	1.15216	0.826867	1.08296	1.66308	0.640799	0.301893	0.861992	0.489022	1.01105	0.972418	1.29447	0.608781
1.0038	0.483455	0.756293	0.483455	0.756293	0.512405	1.03961	0.879	0.672856	0.854622	0.736559	0.8004	0.787512	1.05664	0.384373	1.23159	0.345721	1.19835	0.478129	0.914326	0.802222
0.911527	0.340146	0.480132	0.340146	0.480132	0.435923	1.20019	0.612351	0.827792	0.956001	0.701346	0.738649	1.08598	0.951723	0.466447	1.12968	0.438033	0.848543	1.01463	0.959085	0.729459
1.17818	0.536701	0.451305	0.536701	0.451305	0.478895	1.17078	0.670417	0.792315	0.712734	0.899965	0.555896	1.09898	1.25779	1.0333	0.908394	0.343428	0.907195	1.1018		0.923469
0.561966	0.357841	0.576092	0.357841	0.576092	0.466094	1.11392	0.724993	2.06067	1.12708	0.839891	0.540639	1.09842	1.32663	0.535411	0.803758	0.679669	1.14839	0.863011		0.722182
0.538163	0.389842	0.489184	0.389842	0.489184	0.503635	0.727303	0.652527	1.29199	1.176	0.704925	0.748336	1.21601	1.07044	1.04453	0.987723	0.264691	1.28037	0.63452		0.80654
0.686556	0.329856	0.596989	0.329856	0.596989	1.18859	0.625746	0.932758	1.04289	0.86361	0.557968	0.755451	0.851749	0.83187	0.627096	0.937245	0.456488	0.30316	2.17191		0.680131
0.405159	0.371475	0.362797	0.371475	0.362797	0.631515	0.565127	0.895746	1.18413	0.9199	0.73965	1.00926	0.563776	0.586911	0.714814	0.81196	0.575251	0.300855	0.688296		0.861779
2.09478	0.307596	0.587899	0.307596	0.587899	0.519622	0.450092	0.411421	1.24026	0.789414	0.431054	0.64682	0.573636	0.768291	0.627927	1.13027	0.749334	0.726827	1.03444		0.701511
0.348045	0.264416	1.02505	0.264416	1.02505	0.731007	0.491908		0.886863	0.735248	0.687843	1.18035	0.434503	0.690351	0.639798	1.30902	0.820195	1.31505	0.654419		0.784342
0.444109	0.451761	0.821507	0.451761	0.821507	0.489705	0.514352		1.54723	0.871364	0.548802	1.22342	0.444764	0.747438	1.28284	1.05781	0.738941	0.947836	0.581774		1.08319
0.248362	0.377067	0.943396	0.377067	0.943396	0.739485	1.33494		1.37854	0.746131	0.431811	0.841588	0.810742	0.720666	0.360073	1.20374	0.677687	1.09892	2.46092		0.778824
0.443997	0.461729	0.917984	0.461729	0.917984	0.461946	1.08098		1.26159	0.656418	0.481844	0.675578	0.871165	1.17269	0.64991		0.510753	1.1943	0.998362		0.866898
0.224477	0.584518	0.563032	0.584518	0.563032	0.379189	0.602101		1.08932	0.802953	1.02611	0.519197	0.992623	0.721129	0.744462		0.471819	1.02838	0.703038		1.30532
0.554382	0.291602	0.623305	0.291602	0.623305	0.628515	0.481939		1.05888	0.889875	0.802232	0.799918	1.02596	0.551349	0.76172		0.440703	1.51334	0.571863		0.830672
1.27001	0.379823	0.899491	0.379823	0.899491	0.625591	0.580467		1.27421	0.619657	0.665617	0.863279	0.77326	1.10317	0.683051		0.448302	1.11869	0.835463		0.876872
0.211214		1.06501		1.06501	0.658014	0.950713		1.20504	1.03074	0.930611	0.685833	0.602665	0.704231	0.892327		0.641177	0.789638	0.527308		1.09364
0.762798	0.476643	0.75966		0.75966	0.645356	0.973059		0.867313	0.915417	1.20462	1.3251	1.6525	0.695799	0.480199		0.614901	1.10663	1.07284		0.787584
0.480238	0.577207	0.829442		0.829442	0.576856	0.565968		1.32336	0.781017	0.908202	0.975921	1.70123	0.852362	0.637792		0.495197	1.13609	0.950885		0.819006
0.340425	0.419545	0.823328		0.823328	0.564961	0.764429		0.959873	0.829946	1.08449	1.0007	0.753279	0.665211	0.836392		0.459698	1.18831	0.872173		1.39246
0.234269	0.448371	0.605227		0.605227	0.760083	0.486079		1.17283	0.950532	0.893664	0.852414	1.19736	0.834437	0.638908		0.564116	1.08672	0.7252		1.04738
0.437847	0.44731	0.686387		0.686387	0.659754	0.971056		1.21834	0.838514	0.557846	0.660358	0.794716	0.771271	0.540645		0.377533	0.729955	1.05674		1.37896
0.29258	0.379395	0.691872		0.691872	1.32144	0.760343		0.940362	0.757523	0.960441	1.05622	0.57995	1.13245	0.426722		0.340808	0.836805	0.570456		1.26438
0.325986	0.603475	0.492861		0.492861	1.01622	0.891945		1.21295	0.937303	0.693895	1.06999	1.04081	1.50971	0.560534		0.345276	1.94087	0.501301		1.14032
0.776256	1.04202	0.909901		0.909901	0.638119	0.616109		1.16241	0.633958	0.721588	1.0021	1.0991	0.806942	0.75776		0.319653	0.865888	0.424603		0.965695
0.655372	1.17561	0.729529		0.729529	0.450134	1.54144		0.478826		0.65776	0.705236	0.791876		0.432258		1.11576	0.785991	0.651075		1.09149
0.281318	0.93192	0.824771		0.824771	0.462424	0.784195		0.470951		0.851838	1.47077	0.772569		0.804587		1.42325	1.03307	1.07493		1.60512
0.309307	0.563305	0.650722		0.650722	0.659002	0.69278		0.892738		0.7049	0.52623	1.16975		0.398653		1.54702	0.80652	0.466362		0.770623
0.588531	0.632375	0.661484		0.661484	0.600816	0.71423		0.989495		1.26069	0.951509	1.73992		0.572651		1.79659	0.876826	0.691875		1.05486
2.12702	0.583641	0.479795		0.479795	0.591161	0.959386		1.34472		0.946317	0.592807	0.739137		1.3534		1.90561	1.18031	0.772046		1.02021
0.409859	0.687431	0.651489		0.651489	0.519627	0.833844		1.31497		1.1327	0.924572	0.535204		1.20246		1.48703	0.95851	0.682493		1.26503
0.206352	0.478893	0.550088		0.550088	0.672039	0.705442		0.842764		1.08866	0.953082	0.875972		1.06713		1.54885	0.80436	0.65336		1.54781
0.430795	0.577963	0.3089		0.3089	0.552337	0.75535		1.11917		1.22015	1.06665	0.553183		0.718415		1.90452	1.00704	1.26213		1.03195
0.41928	1.01794	0.755187		0.755187	0.476428	1.66387		0.684518		1.21232	0.937005	1.06054		1.25273		2.29035	0.693255	0.835794		1.97721
0.353087	0.452529	0.839786		0.839786	0.505374	0.689019		0.770598		0.903515	0.896925	0.881353		1.15406		1.32005	0.855902	0.460027
0.862903	0.536797	0.74749		0.74749	0.494537	1.17522		0.718954		0.757037	0.834868	0.809538		1.08551		0.878962	0.972386	0.559327
0.551384	0.663552	0.671237		0.671237	0.525848	0.71982		0.673797		0.963505	0.716449	0.723283		0.583786		0.854405	1.01455	0.498553
0.404079	0.563495	0.601937		0.601937	0.781899	0.519909		0.650839		1.27282	0.71128	1.16244		0.791196		0.781551	1.1219	0.479005
0.201859	0.489026	0.687366		0.687366	0.497421	0.665372		0.821323			0.720566	1.15337		0.751556		1.25718	1.33921	1.31185
0.641795	0.912507	0.963248		0.963248	0.455051	0.526372		0.786057				0.614045		0.862077		1.37169	1.68009	1.05929
1.48748	0.593388	1.45544		1.45544	0.526587	0.538411		1.38538				1.29656		0.707797		1.13742		0.636946
2.12012	0.99622	0.757174		0.757174	0.759516	0.674639		1.14807				0.698715		0.840114		0.829574		0.744892
0.911666	0.494828	0.931488		0.931488	0.726698	0.52507		1.43374				0.79658		0.568157		1.71792		1.85376
1.23805	0.485491	0.415035		0.415035	0.574694	0.417026		0.923062				1.27356		0.725089		1.45996		0.46271
0.168368	0.678302	0.933835		0.933835	0.640453	0.894273		1.0944				1.36128		0.417587		1.29379		0.857089
0.3661		0.768261		0.768261	0.769674	0.429096		1.68172				1.85041		0.896525		1.72074		1.22376
1.20957	0.644216	1.54972		1.54972	0.559796	1.0074		1.31298				0.863532		0.915594		0.89806		0.759948
0.759131	1.00273	0.801716		0.801716	0.549257	0.627757		1.26347				0.932483		0.946615		0.463348		0.67061
0.675213	0.327147	0.64653		0.64653	0.542566	0.561855		1.40022				1.86484		0.574566		0.572317		0.93714
0.387565	0.778021	0.893028		0.893028	0.471584	0.601233		0.70028				0.791356		0.646867		0.453346		0.851472
0.734732	0.352487	0.447175		0.447175	0.94676	0.523795		1.08853				0.680512		0.768633		0.868485		0.60909
0.87392	1.14096	0.585127		0.585127	0.539481	0.955345		1.94246				1.01242		0.37878		0.51166		0.643937
0.304762	0.397456	0.494055		0.494055	0.536022	0.648289		0.943009				0.654651		0.716963		1.26284		0.619479
0.285311	0.713764	0.408419		0.408419		0.683928		1.08354				0.840526		0.759162		1.31406		0.67284
0.218764	0.366243	0.450806		0.450806		1.20397		0.929914				0.584129		0.471254				1.45026
0.396202	0.464869	0.325659		0.325659		1.34966		0.832769				0.919953		1.14115				0.821141
2.36941	0.257859	0.823703		0.823703		1.56845		0.932141				1.32884		0.763334				1.0507
0.222181	0.235423	0.567363		0.567363		0.629094		0.602613				1.59575		0.560268				0.795703
0.595874	0.2866	0.84768		0.84768		1.08836		0.639895				0.597204		0.413461				0.909837
0.686066	0.255849	0.327395		0.327395		0.730368		0.921564				0.520696		0.512769				0.572527
1.90016	0.382274	0.611617		0.611617		0.909478		1.17644				1.07404		0.428914				0.719968
1.09251	0.840715	0.437467		0.437467		0.95508		0.316016				0.906304		0.362671				0.641002
0.360357	0.626367	0.732887		0.732887		1.0534		0.673044				1.61406		0.467469				1.4207
1.06016	0.616283	1.29375		1.29375		0.827933		0.730286				1.22277		0.303391				0.763819
0.160929	0.423913	1.1455		1.1455		1.25285		0.486685				0.843744		0.480628				0.860543
1.25574	0.248682	1.11929		1.11929		1.657		0.996531				1.00079		0.262865				1.00624
0.336631	0.263955	0.710591		0.710591		0.513933		0.818777				0.774846		0.567876				0.515988
0.284156	0.291437	0.787013		0.787013		0.445389		1.67159				0.86121		0.379913				0.779686
0.193594	0.349459	1.36019		1.36019		0.369929		0.932061				0.52449		0.50235				0.586655
0.283801	0.284573	1.27116		1.27116		0.635064		0.861232				0.639496		0.445912				0.955874
0.803488	0.880136	1.24712		1.24712		0.925121		1.21741				0.785063		0.573256				1.11937
0.928405		1.67989		1.67989		0.526016		1.14275				1.82123		0.699457				1.08039
1.39354	0.453232	1.35864		1.35864		1.12048		0.826498				0.729254		0.867213				0.678912
0.525978	0.433408	1.33636		1.33636		0.529977		1.28977				1.16119		0.400436				0.96486
0.623886	0.538147	0.873474		0.873474		0.448024		1.10086				0.728887		0.672222				0.793844
0.685781	0.480436					0.950388		1.07917				0.782053		0.788705				0.920996
1.22044	0.512405	0.903189				0.561855		0.764382				0.940912		1.12484				1.05121
0.210747	0.435923	0.556994				1.381		0.954172				0.954389		1.27493				1.06145
0.255653	0.478895	0.692545				0.589407		0.939852				1.05446		0.598749				0.869939
1.24685	0.466094	0.694096				0.653804		0.916114				0.933747		0.94687				0.492042
0.190746	0.503635	1.03961				0.683845		1.4958						0.921331				0.748431
0.272513	1.18859	1.20019				0.733713		0.853787						0.533154				0.864516
0.174036	0.631515	1.17078				0.794455		1.51435						0.864512				0.576154
0.253179	0.519622	1.11392				0.838184								1.78542				1.24293
0.638132	0.731007	0.727303				0.614788								0.553925				0.812859
0.599672	0.489705	0.625746				0.757719								0.57963				0.750183
0.477674	0.739485	0.565127				0.635809								0.588784				0.934486
1.05661	0.461946	0.450092				0.576023								1.01288				0.796029
1.05471	0.379189	0.491908				0.722805								0.681166				0.690126
0.48552	0.628515	0.514352				0.835803								0.474806				0.858321
1.28701	0.625591	1.33494				0.680045								0.469788				0.753687
1.72412	0.658014	1.08098				0.843978								0.53453				0.960446
0.329197	0.645356	0.602101				0.633353								1.39981				0.977991
0.821031	0.576856	0.481939				0.650798								1.98035				0.878729
1.43948	0.564961	0.580467				0.945327								0.395998				1.0188
1.10387	0.760083	0.950713				0.830002								0.644719				0.694603
	0.659754	0.973059				0.753425								1.3131				0.78307
	1.32144	0.565968				0.933657								1.02688				0.745792
1.01535	1.01622	0.764429				0.691253								1.30574				1.17115
0.779635	0.638119	0.486079				1.20474								0.72634				0.727663
1.14875	0.450134	0.971056				1.19461								0.937061				0.699469
0.107932	0.462424	0.760343				1.21558								0.786841				0.708712
0.882462	0.659002	0.891945				0.976579								0.810291				0.954288
0.328766	0.600816	0.616109				1.35558								1.12894				0.650571
0.952607	0.591161	1.54144				0.896545								2.35592				1.01109
0.387148	0.519627	0.784195				1.69167								1.10591				0.958925
1.4281	0.672039	0.69278				0.705183								0.917225				0.918483
1.12964	0.552337	0.71423				1.04309								1.18				0.638482
0.354647	0.476428	0.959386				1.59511								0.874129				0.555509
0.492685	0.505374	0.833844				0.939922								1.71658				0.805341
0.867219	0.494537	0.705442				0.665936								1.15148				0.492208
0.865941	0.525848	0.75535				0.643366								1.29798				0.460511
0.825946	0.781899	1.66387				0.975731								0.937349				0.520315
0.674368	0.497421	0.689019												1.39186				0.900227
0.797816	0.455051	1.17522												0.93324				0.755989
0.729002	0.526587	0.71982												1.06294				0.985166
0.538573	0.759516	0.519909												0.848961				0.831064
0.220519	0.726698	0.665372												0.845909				0.787067
0.163692	0.574694	0.526372												0.858871				1.31642
0.952371	0.640453	0.538411												1.30306				1.17536
0.855805	0.769674	0.674639												1.16368				1.10789
0.553327	0.559796	0.52507												0.840473				0.548096
0.61608	0.549257	0.417026												1.2679				1.2054
0.225315	0.542566	0.894273												1.08687				0.742793
0.432556	0.471584	0.429096												0.9047				0.805692
0.290107	0.94676	1.0074												1.04721				0.543383
1.04207	0.539481	0.627757												2.10055				0.552032
0.356853	0.536022	0.561855												1.29827				0.453773
0.306386		0.601233												1.12309				0.644278
0.425941	0.91849	0.523795												1.03478				0.419442
0.899864	0.722955	0.955345												1.39573				1.21889
0.372666	0.7521	0.648289												1.78942				0.795752
0.718713	0.640799	0.683928												0.839556				0.725921
1.04506	1.05664	1.20397												0.769432				0.689062
0.806964	0.951723	1.34966												0.862179				1.60178
0.401196	1.25779	1.56845												1.6171				1.86693
0.249298	1.32663	0.629094																0.926528
0.133784	1.07044	1.08836																0.864569
0.200065	0.83187	0.730368																0.564873
0.0736122	0.586911	0.909478																0.649399
1.25786	0.768291	0.95508																1.22954
1.3685	0.690351	1.0534																0.922094
0.4842	0.747438	0.827933																0.763916
0.744787	0.720666	1.25285																0.615183
0.729072	1.17269	1.657																1.23689
1.04822	0.721129	0.513933																0.720835
1.1136	0.551349	0.445389																1.05039
0.206981	1.10317	0.369929																1.56426
0.3753	0.704231	0.635064																1.13825
0.410009	0.695799	0.925121																0.54717
0.317559	0.852362	0.526016																0.969618
0.648645	0.665211	1.12048																1.81193
0.395601	0.834437	0.529977																0.806596
0.421267	0.771271	0.448024																1.36666
0.396611	1.13245	0.950388																1.45795
0.56551	1.50971	0.561855																0.92725
0.17078	0.806942	1.381																1.18727
0.774222		0.589407																0.461165
0.909903	0.567549	0.653804																0.502551
0.820923	0.821386	0.683845																0.457317
0.829218	1.16575	0.733713																0.575161
0.622127	1.08296	0.794455																0.690491
0.591672	0.8004	0.838184																0.608774
0.177557	0.738649	0.614788																0.863639
0.316469	0.555896	0.757719																0.619523
0.839293	0.540639	0.635809																1.26607
0.89676	0.748336	0.576023																1.29568
0.384077	0.755451	0.722805																0.783888
0.191163	1.00926	0.835803																1.74316
0.0678997	0.64682	0.680045																0.654007
0.946894	1.18035	0.843978																0.756987
0.991378	1.22342	0.633353
0.323742	0.841588	0.650798
0.45026	0.675578	0.945327
0.545566	0.519197	0.830002
0.2541	0.799918	0.753425
0.851382	0.863279	0.933657
0.258911	0.685833	0.691253
0.396441	1.3251	1.20474
0.150567	0.975921	1.19461
0.261746	1.0007	1.21558
0.30149	0.852414	0.976579
0.401933	0.660358	1.35558
0.677992	1.05622	0.896545
	1.06999	1.69167
	1.0021	0.705183
	0.705236	1.04309
	1.47077	1.59511
	0.52623	0.939922
	0.951509	0.665936
	0.592807	0.643366
	0.924572	0.975731
	0.953082
	1.06665	0.563954
	0.937005	0.548238
	0.896925	0.307309
0.44469	0.834868	0.301893
0.235217	0.716449	0.384373
0.567952	0.71128	0.466447
1.05313	0.720566	1.0333
0.864671		0.535411
0.717551	0.89185	1.04453
1.1536	0.989032	0.627096
0.311611	1.08395	0.714814
1.59647	1.01105	0.627927
0.819494	1.19835	0.639798
0.650014	0.848543	1.28284
0.15534	0.907195	0.360073
1.14217	1.14839	0.64991
0.238504	1.28037	0.744462
0.38535	0.30316	0.76172
0.960819	0.300855	0.683051
0.510658	0.726827	0.892327
0.460662	1.31505	0.480199
0.954601	0.947836	0.637792
1.43028	1.09892	0.836392
1.32062	1.1943	0.638908
0.517195	1.02838	0.540645
0.427463	1.51334	0.426722
0.287186	1.11869	0.560534
0.642016	0.789638	0.75776
0.752985	1.10663	0.432258
1.85192	1.13609	0.804587
0.470959	1.18831	0.398653
1.55249	1.08672	0.572651
0.692428	0.729955	1.3534
0.395691	0.836805	1.20246
1.1041	1.94087	1.06713
1.08249	0.865888	0.718415
0.394169	0.785991	1.25273
1.18797	1.03307	1.15406
0.845759	0.80652	1.08551
1.03995	0.876826	0.583786
0.862953	1.18031	0.791196
0.844856	0.95851	0.751556
1.13009	0.80436	0.862077
0.964928	1.00704	0.707797
0.610142	0.693255	0.840114
1.11277	0.855902	0.568157
0.614247	0.972386	0.725089
1.08832	1.01455	0.417587
0.272323	1.1219	0.896525
0.51127	1.33921	0.915594
1.42807	1.68009	0.946615
1.52605		0.574566
0.132349	1.4624	0.646867
0.238665	0.784862	0.768633
0.755995	1.36245	0.37878
0.597504	1.29447	0.716963
0.447969	0.914326	0.759162
0.235483	0.959085	0.471254
4.22401		1.14115
0.637632	0.944919	0.763334
0.522976	0.672826	0.560268
0.297384	0.723784	0.413461
0.581125	1.15216	0.512769
1.27899	0.854622	0.428914
0.601134	0.956001	0.362671
4.12378	0.712734	0.467469
0.42159	1.12708	0.303391
1.27192	1.176	0.480628
1.90702	0.86361	0.262865
0.781127	0.9199	0.567876
0.803379	0.789414	0.379913
0.318329	0.735248	0.50235
1.82558	0.871364	0.445912
	0.746131	0.573256
	0.656418	0.699457
	0.802953	0.867213
	0.889875	0.400436
	0.619657	0.672222
	1.03074	0.788705
	0.915417	1.12484
	0.781017	1.27493
	0.829946	0.598749
	0.950532	0.94687
	0.838514	0.921331
	0.757523	0.533154
	0.937303	0.864512
	0.633958	1.78542
		0.553925
	0.707982	0.57963
	0.769305	0.588784
	1.33739	1.01288
	0.861992	0.681166
	1.23159	0.474806
	1.12968	0.469788
	0.908394	0.53453
	0.803758	1.39981
	0.987723	1.98035
	0.937245	0.395998
	0.81196	0.644719
	1.13027	1.3131
	1.30902	1.02688
	1.05781	1.30574
	1.20374	0.72634
		0.937061
	0.74256	0.786841
	0.87527	0.810291
	0.672468	1.12894
	0.599057	2.35592
	0.879	1.10591
	0.612351	0.917225
	0.670417	1.18
	0.724993	0.874129
	0.652527	1.71658
	0.932758	1.15148
	0.895746	1.29798
	0.411421	0.937349
		1.39186
		0.93324
		1.06294
		0.848961
		0.845909
		0.858871
		1.30306
		1.16368
		0.840473
		1.2679
		1.08687
		0.9047
		1.04721
		2.10055
		1.29827
		1.12309
		1.03478
		1.39573
		1.78942
		0.839556
		0.769432
		0.862179
		1.6171
		0.566881
		0.916429
		0.988535
		1.66308
		0.787512
		1.08598
		1.09898
		1.09842
		1.21601
		0.851749
		0.563776
		0.573636
		0.434503
		0.444764
		0.810742
		0.871165
		0.992623
		1.02596
		0.77326
		0.602665
		1.6525
		1.70123
		0.753279
		1.19736
		0.794716
		0.57995
		1.04081
		1.0991
		0.791876
		0.772569
		1.16975
		1.73992
		0.739137
		0.535204
		0.875972
		0.553183
		1.06054
		0.881353
		0.809538
		0.723283
		1.16244
		1.15337
		0.614045
		1.29656
		0.698715
		0.79658
		1.27356
		1.36128
		1.85041
		0.863532
		0.932483
		1.86484
		0.791356
		0.680512
		1.01242
		0.654651
		0.840526
		0.584129
		0.919953
		1.32884
		1.59575
		0.597204
		0.520696
		1.07404
		0.906304
		1.61406
		1.22277
		0.843744
		1.00079
		0.774846
		0.86121
		0.52449
		0.639496
		0.785063
		1.82123
		0.729254
		1.16119
		0.728887
		0.782053
		0.940912
		0.954389
		1.05446
		0.933747
		1.32322
		1.0092
		0.785012
		0.972418
		0.478129
		1.01463
		1.1018
		0.863011
		0.63452
		2.17191
		0.688296
		1.03444
		0.654419
		0.581774
		2.46092
		0.998362
		0.703038
		0.571863
		0.835463
		0.527308
		1.07284
		0.950885
		0.872173
		0.7252
		1.05674
		0.570456
		0.501301
		0.424603
		0.651075
		1.07493
		0.466362
		0.691875
		0.772046
		0.682493
		0.65336
		1.26213
		0.835794
		0.460027
		0.559327
		0.498553
		0.479005
		1.31185
		1.05929
		0.636946
		0.744892
		1.85376
		0.46271
		0.857089
		1.22376
		0.759948
		0.67061
		0.93714
		0.851472
		0.60909
		0.643937
		0.619479
		0.67284
		1.45026
		0.821141
		1.0507
		0.795703
		0.909837
		0.572527
		0.719968
		0.641002
		1.4207
		0.763819
		0.860543
		1.00624
		0.515988
		0.779686
		0.586655
		0.955874
		1.11937
		1.08039
		0.678912
		0.96486
		0.793844
		0.920996
		1.05121
		1.06145
		0.869939
		0.492042
		0.748431
		0.864516
		0.576154
		1.24293
		0.812859
		0.750183
		0.934486
		0.796029
		0.690126
		0.858321
		0.753687
		0.960446
		0.977991
		0.878729
		1.0188
		0.694603
		0.78307
		0.745792
		1.17115
		0.727663
		0.699469
		0.708712
		0.954288
		0.650571
		1.01109
		0.958925
		0.918483
		0.638482
		0.555509
		0.805341
		0.492208
		0.460511
		0.520315
		0.900227
		0.755989
		0.985166
		0.831064
		0.787067
		1.31642
		1.17536
		1.10789
		0.548096
		1.2054
		0.742793
		0.805692
		0.543383
		0.552032
		0.453773
		0.644278
		0.419442
		1.21889
		0.795752
		0.725921
		0.689062
		1.60178
		1.86693
		0.926528
		0.864569
		0.564873
		0.649399
		1.22954
		0.922094
		0.763916
		0.615183
		1.23689
		0.720835
		1.05039
		1.56426
		1.13825
		0.54717
		0.969618
		1.81193
		0.806596
		1.36666
		1.45795
		0.92725
		1.18727
		0.461165
		0.502551
		0.457317
		0.575161
		0.690491
		0.608774
		0.863639
		0.619523
		1.26607
		1.29568
		0.783888
		1.74316
		0.654007
		0.756987
		0.922602
		0.748575
		0.665143
		0.608781
		0.802222
		0.729459
		0.923469
		0.722182
		0.80654
		0.680131
		0.861779
		0.701511
		0.784342
		1.08319
		0.778824
		0.866898
		1.30532
		0.830672
		0.876872
		1.09364
		0.787584
		0.819006
		1.39246
		1.04738
		1.37896
		1.26438
		1.14032
		0.965695
		1.09149
		1.60512
		0.770623
		1.05486
		1.02021
		1.26503
		1.54781
		1.03195
		1.97721
		0.703997
		0.858227
		0.670272
		0.826867
		0.736559
		0.701346
		0.899965
		0.839891
		0.704925
		0.557968
		0.73965
		0.431054
		0.687843
		0.548802
		0.431811
		0.481844
		1.02611
		0.802232
		0.665617
		0.930611
		1.20462
		0.908202
		1.08449
		0.893664
		0.557846
		0.960441
		0.693895
		0.721588
		0.65776
		0.851838
		0.7049
		1.26069
		0.946317
		1.1327
		1.08866
		1.22015
		1.21232
		0.903515
		0.757037
		0.963505
		1.27282
		0.58607
		0.536051
		0.494219
		0.489022
		0.345721
		0.438033
		0.343428
		0.679669
		0.264691
		0.456488
		0.575251
		0.749334
		0.820195
		0.738941
		0.677687
		0.510753
		0.471819
		0.440703
		0.448302
		0.641177
		0.614901
		0.495197
		0.459698
		0.564116
		0.377533
		0.340808
		0.345276
		0.319653
		1.11576
		1.42325
		1.54702
		1.79659
		1.90561
		1.48703
		1.54885
		1.90452
		2.29035
		1.32005
		0.878962
		0.854405
		0.781551
		1.25718
		1.37169
		1.13742
		0.829574
		1.71792
		1.45996
		1.29379
		1.72074
		0.89806
		0.463348
		0.572317
		0.453346
		0.868485
		0.51166
		1.26284
		1.31406
		0.685485
		0.695361
		1.10996
		1.16847
		0.672856
		0.827792
		0.792315
		2.06067
		1.29199
		1.04289
		1.18413
		1.24026
		0.886863
		1.54723
		1.37854
		1.26159
		1.08932
		1.05888
		1.27421
		1.20504
		0.867313
		1.32336
		0.959873
		1.17283
		1.21834
		0.940362
		1.21295
		1.16241
		0.478826
		0.470951
		0.892738
		0.989495
		1.34472
		1.31497
		0.842764
		1.11917
		0.684518
		0.770598
		0.718954
		0.673797
		0.650839
		0.821323
		0.786057
		1.38538
		1.14807
		1.43374
		0.923062
		1.0944
		1.68172
		1.31298
		1.26347
		1.40022
		0.70028
		1.08853
		1.94246
		0.943009
		1.08354
		0.929914
		0.832769
		0.932141
		0.602613
		0.639895
		0.921564
		1.17644
		0.316016
		0.673044
		0.730286
		0.486685
		0.996531
		0.818777
		1.67159
		0.932061
		0.861232
		1.21741
		1.14275
		0.826498
		1.28977
		1.10086
		1.07917
		0.764382
		0.954172
		0.939852
		0.916114
		1.4958
		0.853787
		1.51435

## Sheet: Fig 5d Top
	Day 10	Day 20
P4A2	0.4173	0.7776
P5A2	0.6058	0.8274
P5B2	0.8773	0.8369
P5C4	0.8613	0.9589
P6A2	1.017	0.8684
P6B2	1.13	0.9987
P7C3	0.8532	0.8352
P8B1	1.013	0.8809
P8B2	0.7224	1.034

## Sheet: Fig5d Bottom
	Day 10	Day 20
P4A2	22.62	38.63
P5A2	29.36	36.21
P5B2	27.35	45.32
P5C4	26.02	35.93
P6A2	29.02	38.18
P6B2	24.61	30.17
P7C3	17.52	27.08
P8B1	20.16	57.69
P8B2	21.15	30.85

[truncated: 17 more sheets: Fig 6a Left, Fig 6a Right, Fig 6c, Fig 7a, Fig 7b, Fig 7c, Fig 7d, Suppl Fig 1c, Suppl Fig 2a, Suppl Fig 2b, Sheet29, Suppl Fig 4b, Suppl Fig 4c, Suppl Fig 4d, Suppl Fig 6a Left, Suppl Fig 6a Centre, Suppl Fig 6a Right]
